# Supplementary material for: Arylsulfamates inhibit colonic Bacteroidota growth through a sulfatase-independent mechanism
Source: Proc Natl Acad Sci U S A. 2025 Jul 10;122(28):e2414331122. doi: 10.1073/pnas.2414331122 (PMC12280919; doi:10.1073/pnas.2414331122)
Supplement: Supplementary file 2 — Dataset S01 (XLSX) [file pnas.2414331122.sd01.xlsx]

## Sheet: Column description
Dataset 1: Results output of the TPP analysis of compound 2 and 17
Column	Description
Protein_ID	Gene name (GN) parsed from the identified protein fasta header
qupm_condition	Quantified unique peptide matches assigned to protein for each condition
norm_rel_FC_label_condition	Normalized relative protein fold change for a given condition for each isobaric label (representing a temperature point).
meltPoint_ condition	Melting point of protein under given condition, derived from fitted melting curve.
diff_meltP_condition_X_vs_condition_X	Variation in melting point between conditions
min_pVals_less_0.05_and_max_pVals_less_0.1	Is one p-values for the two replicate experiments are <0.05 and <0.1?
meltP_diffs_have_same_sign	Do the melting point shifts in the vehicle versus treatment experiments have the same direction?
meltP_diffs_T_vs_V_greater_V1_vs_V2	Are both melting point differences in the two pairs of control versus treatment experiments greater than the melting point difference between the two vehicle control
min_slopes_less_than_0.06	Is the minimum slope in each of the control vs. treatment experiments < -0.06?
fullfills_all_4_requirements	Does the protein fulfill all of the four requirements above?
For further details on column names see TPP package: Franken, H., Mathieson, T., Childs, D. et al. Thermal proteome profiling for unbiased identification of direct and indirect drug targets using multiplexed quantitative mass spectrometry. Nat Protoc 10, 1567–1593 (2015). https://doi.org/10.1038/nprot.2015.101

## Sheet: Results TPP compound 2
Protein_ID	qupm_C_1	qupm_C_2	qupm_3_1	qupm_3_2	norm_rel_fc_126_C_1	norm_rel_fc_127L_C_1	norm_rel_fc_127H_C_1	norm_rel_fc_128L_C_1	norm_rel_fc_128H_C_1	norm_rel_fc_129L_C_1	norm_rel_fc_129H_C_1	norm_rel_fc_130L_C_1	norm_rel_fc_130H_C_1	norm_rel_fc_131L_C_1	norm_rel_fc_126_C_2	norm_rel_fc_127L_C_2	norm_rel_fc_127H_C_2	norm_rel_fc_128L_C_2	norm_rel_fc_128H_C_2	norm_rel_fc_129L_C_2	norm_rel_fc_129H_C_2	norm_rel_fc_130L_C_2	norm_rel_fc_130H_C_2	norm_rel_fc_131L_C_2	norm_rel_fc_126_3_1	norm_rel_fc_127L_3_1	norm_rel_fc_127H_3_1	norm_rel_fc_128L_3_1	norm_rel_fc_128H_3_1	norm_rel_fc_129L_3_1	norm_rel_fc_129H_3_1	norm_rel_fc_130L_3_1	norm_rel_fc_130H_3_1	norm_rel_fc_131L_3_1	norm_rel_fc_126_3_2	norm_rel_fc_127L_3_2	norm_rel_fc_127H_3_2	norm_rel_fc_128L_3_2	norm_rel_fc_128H_3_2	norm_rel_fc_129L_3_2	norm_rel_fc_129H_3_2	norm_rel_fc_130L_3_2	norm_rel_fc_130H_3_2	norm_rel_fc_131L_3_2	meltPoint_C_1	meltPoint_C_2	meltPoint_3_1	meltPoint_3_2	diff_meltP_3_1_vs_C_1
ackA	27	28	24	24	0.938246	0.884237	0.793342	0.682316	0.502659	0.30195	0.166988	0.153232	0.104718	0.111031	0.938246	0.892659	0.788509	0.628465	0.425034	0.254342	0.133802	0.0842987	0.0719863	0.0739672	0.938246	0.879886	0.793878	0.641971	0.443962	0.250253	0.149487	0.0966402	0.0643518	0.0669229	0.938246	0.905638	0.80886	0.710848	0.428035	0.263083	0.145713	0.0827645	0.0646372	0.0602044	55.6117	54.4881	54.7387	55.1089	-0.873009
acpP	5	5	3	4	0.938246	0.901242	0.783323	0.556902	0.288013	0.129204	0.0823438	0.115127	0.103278	0.117507	0.938246	0.850946	0.715194	0.480309	0.191127	0.0876673	0.0487189	0.0506036	0.059916	0.0630294	0.938246	0.863439	0.779039	0.629972	0.170994	0.079005	0.0567111	0.0588477	0.0562682	0.0715996	0.938246	0.905638	0.821167	0.543908	0.213035	0.0956546	0.0725927	0.0540491	0.046673	0.0487934	52.6471	51.5884	52.5355	52.4419	-0.111656
adk	12	11	11	10	0.938246	0.875974	0.799766	0.633134	0.361282	0.153369	0.104956	0.147057	0.130606	0.137481	0.938246	0.883992	0.757501	0.56661	0.27966	0.123226	0.0649705	0.0793257	0.0886323	0.107054	0.938246	0.871585	0.786388	0.635915	0.237566	0.0934904	0.0601084	0.0714551	0.07168	0.0852256	0.938246	0.880007	0.828429	0.596956	0.253245	0.105091	0.0606259	0.0596193	0.0663256	0.0752929	53.5055	52.5929	52.85	52.8721	-0.655534
ahcY	24	27	29	26	0.938246	0.884237	0.745041	0.618397	0.433777	0.247008	0.149502	0.166687	0.131125	0.134336	0.938246	0.858974	0.723951	0.558081	0.338533	0.194925	0.110277	0.0877439	0.0900291	0.0841426	0.938246	0.863439	0.779039	0.629972	0.379081	0.207612	0.14226	0.113987	0.088097	0.0778608	0.938246	0.914517	0.83121	0.708194	0.397927	0.247785	0.169629	0.105401	0.0927282	0.0745068	54.1332	52.9317	53.8823	54.8167	-0.250825
alaS	52	52	51	49	0.938246	0.875974	0.668059	0.440609	0.266342	0.120347	0.0877304	0.124453	0.119055	0.140472	0.938246	0.867154	0.656193	0.446027	0.192248	0.102386	0.0585906	0.0634068	0.0716301	0.0852851	0.938246	0.914733	0.825318	0.667396	0.180495	0.0924684	0.0626932	0.0709811	0.06668	0.0650077	0.938246	0.871782	0.657502	0.434263	0.192221	0.0959571	0.0731473	0.0621916	0.0646984	0.0613188	51.3557	51.1874	52.9712	51.1529	1.61554
apt	10	8	4	5	0.938246	0.918913	0.728861	0.510251	0.276443	0.129361	0.0923019	0.112093	0.113749	0.125312	0.938246	0.883992	0.699261	0.468042	0.21853	0.098021	0.0610715	0.0592172	0.0687011	0.0654043	0.938246	0.896971	0.809293	0.654437	0.164912	0.0725015	0.0499609	0.0583983	0.0512507	0.0539613	0.938246	0.905638	0.756641	0.514303	0.21875	0.0981635	0.0695078	0.0614367	0.0578901	0.0617311	52.1424	51.6069	52.7923	52.0958	0.64986
araA	21	20	17	18	0.938246	0.928012	0.761293	0.48518	0.26347	0.120974	0.0854805	0.117915	0.116994	0.123787	0.938246	0.867154	0.682378	0.443826	0.18478	0.0846892	0.0510959	0.0517934	0.0584598	0.0657753	0.938246	0.871585	0.786388	0.635915	0.185693	0.090316	0.064028	0.0629569	0.0632004	0.0645089	0.938246	0.888388	0.724029	0.43588	0.183533	0.0892142	0.0592458	0.0534857	0.0496162	0.0534993	52.0305	51.2728	52.6631	51.4226	0.6326
argB	14	14	14	13	0.938246	0.901242	0.709287	0.433322	0.246345	0.113094	0.0854979	0.114563	0.101926	0.115442	0.938246	0.883992	0.74765	0.424758	0.178669	0.0969882	0.0528548	0.0552988	0.0626981	0.0661363	0.938246	0.879886	0.793878	0.641971	0.165383	0.0825	0.0617932	0.0634267	0.062183	0.0595031	0.938246	0.905638	0.765974	0.427632	0.209836	0.102141	0.0604098	0.0554279	0.0557796	0.0530911	51.4637	51.4109	52.6563	51.6233	1.1926
argC	15	15	14	15	0.938246	0.892659	0.810497	0.684259	0.465704	0.266172	0.150632	0.168359	0.117276	0.129885	0.938246	0.867154	0.759851	0.587037	0.363772	0.189662	0.112768	0.0857095	0.0909743	0.0765119	0.938246	0.888346	0.801511	0.648144	0.359055	0.190604	0.124741	0.103723	0.0858511	0.0867164	0.938246	0.871782	0.79598	0.621238	0.316873	0.180812	0.140388	0.0846051	0.0754583	0.0768193	55.0677	53.3879	53.8413	53.4104	-1.22642
argF'	14	12	11	12	0.938246	0.928012	0.75125	0.539764	0.337045	0.162461	0.120565	0.15151	0.151247	0.171262	0.938246	0.892659	0.715089	0.517834	0.224366	0.119102	0.0737903	0.0772276	0.0939465	0.107606	0.938246	0.905765	0.817227	0.660853	0.20711	0.1051	0.0784872	0.0851899	0.0754621	0.0790959	0.938246	0.871782	0.782864	0.563388	0.275181	0.149393	0.111555	0.0898977	0.0827518	0.0871549	52.655	51.9325	52.9976	52.6914	0.342652
argH	13	14	13	13	0.938246	0.875974	0.723731	0.461417	0.256547	0.125658	0.0909922	0.122575	0.112073	0.124828	0.938246	0.867154	0.693193	0.448109	0.174636	0.0945299	0.0546713	0.0594565	0.0674241	0.0785933	0.938246	0.905765	0.817227	0.660853	0.142928	0.0767691	0.05402	0.0622522	0.0577152	0.0575348	0.938246	0.89693	0.753476	0.485068	0.175865	0.0914027	0.070619	0.0613778	0.067383	0.0669861	51.6861	51.2905	52.7924	51.7465	1.10628
argR	6	7	5	5	0.938246	0.928012	0.81818	0.591694	0.397061	0.208609	0.141564	0.169551	0.164551	0.160879	0.938246	0.875492	0.705282	0.503101	0.245257	0.139117	0.0796578	0.0705488	0.0974876	0.104703	0.938246	0.879886	0.793878	0.641971	0.208169	0.11658	0.078645	0.0859907	0.0982172	0.107477	0.938246	0.905638	0.847437	0.611155	0.294637	0.192544	0.131994	0.11024	0.125975	0.109829	53.6648	51.9036	52.7926	53.2769	-0.872271
argS	40	39	33	32	0.938246	0.928012	0.754262	0.441099	0.269845	0.122204	0.0883209	0.118402	0.111622	0.129672	0.938246	0.867154	0.653504	0.379281	0.17276	0.0883943	0.0528512	0.0522171	0.0631728	0.0656647	0.938246	0.888346	0.801511	0.648144	0.177428	0.0919806	0.0601747	0.0702316	0.0635906	0.0647599	0.938246	0.880007	0.620745	0.420957	0.200771	0.10438	0.0804277	0.0656643	0.0636473	0.0620254	51.7565	50.7832	52.7661	50.9766	1.00967
aroA	13	11	12	11	0.938246	0.928012	0.744705	0.45995	0.237907	0.111599	0.0826388	0.106872	0.0992604	0.116683	0.938246	0.858974	0.61856	0.423474	0.179676	0.091904	0.0591164	0.0567667	0.0637764	0.0655516	0.938246	0.879886	0.793878	0.641971	0.195282	0.0853877	0.0563353	0.0655526	0.0547392	0.0577602	0.938246	0.880007	0.782105	0.569706	0.217535	0.120453	0.0835654	0.0624317	0.0565877	0.0777705	51.7446	50.8808	52.767	52.4589	1.02243
aroC	21	19	17	18	0.938246	0.892659	0.789175	0.685282	0.514847	0.337173	0.251284	0.348038	0.266399	0.232822	0.938246	0.850946	0.749956	0.601027	0.401859	0.2699	0.201823	0.194194	0.215584	0.166193	0.938246	0.905765	0.817227	0.660853	0.458656	0.279718	0.207994	0.198012	0.12343	0.090007	0.938246	0.914517	0.867473	0.74462	0.465508	0.307448	0.223908	0.166543	0.114572	0.0926989	55.8019	53.7432	55.1987	55.9954	-0.603202
aroK	0	0	2	1
aroQ	5	4	1	1	0.938246	0.892659	0.669085	0.506146	0.326158	0.173309	0.115455	0.154932	0.143002	0.16655	0.938246	0.867154	0.693347	0.536541	0.254207	0.132342	0.0776865	0.0811594	0.0920635	0.12494	0.938246	0.914733	0.825318	0.667396	0.236242	0.134182	0.103875	0.100546	0.102086	0.0840554	0.938246	0.905638	0.915069	0.595513	0.261013	0.172138	0.14946	0.284915	0.1294	0.343909	52.0748	52.0506	53.1886	52.8046	1.11379
asd	23	24	23	23	0.938246	0.892659	0.8105	0.618373	0.324737	0.135686	0.0934909	0.114204	0.104204	0.117459	0.938246	0.858974	0.714219	0.521016	0.229614	0.0928082	0.0536672	0.0520286	0.0589434	0.0651479	0.938246	0.905765	0.817227	0.660853	0.204913	0.0964361	0.0610381	0.0640813	0.0600526	0.0582175	0.938246	0.923571	0.843113	0.628399	0.207447	0.0968307	0.0656581	0.0548437	0.0547496	0.0544282	53.2724	51.9644	53.0073	52.9314	-0.265162
asnA	27	26	25	27	0.938246	0.892659	0.743969	0.606901	0.345149	0.131591	0.0968698	0.128234	0.115045	0.121218	0.938246	0.858974	0.711502	0.548362	0.257172	0.106698	0.0647752	0.0571218	0.077804	0.0726195	0.938246	0.871585	0.786388	0.635915	0.243097	0.0960226	0.0667051	0.0684726	0.0655611	0.0738594	0.938246	0.888388	0.840929	0.650029	0.277602	0.104258	0.0811036	0.0618626	0.0717792	0.0674671	53.091	52.2187	52.8895	53.3092	-0.201479
asnS	23	22	20	18	0.938246	0.918913	0.842617	0.649421	0.440877	0.280491	0.148865	0.142684	0.115874	0.130109	0.938246	0.875492	0.800525	0.62053	0.373163	0.222154	0.109291	0.0829518	0.0718973	0.0788844	0.938246	0.896971	0.809293	0.654437	0.443566	0.249153	0.141042	0.104816	0.0717446	0.07605	0.938246	0.905638	0.850352	0.704484	0.418021	0.252483	0.142105	0.0890839	0.0721007	0.0667058	54.8349	53.9063	54.8008	55.0005	-0.034083
aspS	27	28	23	23	0.938246	0.918913	0.761061	0.560771	0.270979	0.127116	0.0919401	0.123269	0.111669	0.119903	0.938246	0.867154	0.713197	0.505454	0.191185	0.094591	0.0567906	0.0571856	0.06581	0.0710161	0.938246	0.888346	0.801511	0.648144	0.184705	0.0972702	0.0638565	0.075741	0.0657486	0.06923	0.938246	0.871782	0.76917	0.561888	0.194351	0.108646	0.0789416	0.0689607	0.0626358	0.0643606	52.5223	51.7332	52.791	52.2616	0.268707
atpA	18	21	21	18	0.938246	0.901242	0.730751	0.560374	0.358115	0.207309	0.140794	0.156148	0.145456	0.156257	0.938246	0.883992	0.690555	0.530316	0.283963	0.167329	0.0982841	0.074969	0.0893606	0.0944203	0.938246	0.905765	0.817227	0.660853	0.310542	0.166087	0.109103	0.0906967	0.0820938	0.081683	0.938246	0.914517	0.801765	0.64892	0.349915	0.234314	0.135135	0.0999705	0.0961045	0.0897927	52.9659	52.2782	53.5967	53.9554	0.630875
atpD	15	13	12	10	0.938246	0.909992	0.773653	0.537371	0.340449	0.156935	0.115607	0.155455	0.157471	0.18409	0.938246	0.883992	0.742582	0.519083	0.246975	0.126969	0.0768723	0.0751189	0.0967435	0.0996649	0.938246	0.879886	0.793878	0.641971	0.219758	0.119286	0.0917898	0.09512	0.0814172	0.0981937	0.938246	0.905638	0.856697	0.600082	0.269975	0.14289	0.101991	0.0945368	0.0909125	0.086941	52.6819	52.132	52.8528	53.0672	0.170922
atpE	1	1	1	0																					0.938246	0.879886	0.793878	0.641971	0.477576	0.273401	0.202928	0.161491	0.145381	0.131633													54.9954
atpF	3	4	5	4	0.938246	0.909992	0.644705	0.469686	0.291934	0.136979	0.0901843	0.113149	0.119874	0.12893	0.938246	0.875492	0.631658	0.4454	0.194957	0.114024	0.0614998	0.0672735	0.0777032	0.0892347	0.938246	0.888346	0.801511	0.648144	0.2345	0.123686	0.0761041	0.0826002	0.0850951	0.0837159	0.938246	0.905638	0.7081	0.44786	0.176474	0.100283	0.0853993	0.0751089	0.075861	0.0774563	51.6379	51.1067	52.998	51.3827	1.36002
atpG	6	7	5	4	0.938246	0.892659	0.829568	0.620656	0.324166	0.167114	0.109476	0.142265	0.132329	0.132835	0.938246	0.875492	0.71428	0.512061	0.222167	0.105096	0.0639811	0.0636981	0.0777795	0.0797026	0.938246	0.888346	0.801511	0.648144	0.206983	0.10496	0.0549748	0.049511	0.0463072	0.0718932	0.938246	0.89693	0.793609	0.548874	0.264165	0.125765	0.108619	0.0894377	0.0773387	0.0754985	53.3516	51.8929	52.9003	52.5822	-0.451321
atpH	0	0	1	0	0.938246	0.918913	0.857819	0.710352	0.440881	0.217972	0.142865	0.159721	0.101583	0.170973																															54.8278
bioB	15	10	13	9	0.938246	0.928012	0.801868	0.652207	0.434204	0.210218	0.134009	0.143091	0.120021	0.149582	0.938246	0.875492	0.766208	0.613257	0.376625	0.17372	0.0915927	0.0812394	0.109274	0.0988239	0.938246	0.896971	0.809293	0.654437	0.288364	0.130408	0.0753522	0.0684655	0.0751987	0.0685781	0.938246	0.89693	0.900215	0.825914	0.459022	0.191831	0.132099	0.0687316	0.105564	0.0751228	54.3333	53.5258	53.3533	55.5314	-0.980074
bioC	1	2	1	0																					0.938246	0.896971	0.809293	0.654437	0.264573	0.160151	0.137969	0.176615	0.118678	0.177254													53.1339
bioD	6	5	4	3	0.938246	0.875974	0.725193	0.495566	0.339508	0.171826	0.103172	0.136528	0.146387	0.135497	0.938246	0.892659	0.666845	0.440367	0.194229	0.103098	0.0651247	0.0630535	0.0697152	0.0932975	0.938246	0.905765	0.817227	0.660853	0.256929	0.146402	0.111416	0.106147	0.0838611	0.0835364	0.938246	0.89693	0.760476	0.492227	0.247124	0.133592	0.0887508	0.0770934	0.102775	0.0843228	52.3209	51.2358	53.2545	52.0634	0.933599
bipA	29	28	27	23	0.938246	0.892659	0.674884	0.430492	0.261583	0.119018	0.0849814	0.111029	0.106087	0.125567	0.938246	0.892659	0.622241	0.393545	0.175737	0.0857296	0.0557494	0.0529672	0.0625552	0.0709004	0.938246	0.871585	0.786388	0.635915	0.176728	0.0886276	0.0626108	0.0705294	0.0577793	0.0649204	0.938246	0.880007	0.648846	0.423165	0.174627	0.102483	0.0684964	0.0588787	0.0602282	0.0595431	51.3589	50.7747	52.6293	51.0283	1.27042
BT_0008	3	1	1	0	0.938246	0.875974	0.651787	0.552981	0.321112	0.148205	0.0930457	0.101581	0.0926708	0.110325											0.938246	0.896971	0.809293	0.654437	0.180935	0.093239	0.0516766	0.0234332	0.0219073	0.0285896											52.3739		52.8966		0.522701
BT_0009	2	2	2	2	0.938246	0.884237	0.677439	0.549243	0.382724	0.224242	0.173597	0.196087	0.177495	0.133796	0.938246	0.867154	0.67916	0.496016	0.257014	0.141944	0.099622	0.0994627	0.111399	0.112305	0.938246	0.896971	0.809293	0.654437	0.30833	0.19089	0.122264	0.110477	0.110701	0.0973799	0.938246	0.923571	0.728124	0.534727	0.273184	0.146918	0.124816	0.101741	0.100944	0.0764801	52.8879	51.7665	53.5408	52.3745	0.65285
BT_0058	3	2	2	2	0.938246	0.901242	0.759897	0.578556	0.428509	0.236503	0.216705	0.234692	0.204641	0.188143	0.938246	0.901497	0.686251	0.500046	0.281628	0.141669	0.104909	0.104212	0.12217	0.148842	0.938246	0.896971	0.809293	0.654437	0.243089	0.130286	0.0737749	0.0754494	0.0806373	0.0651073	0.938246	0.880007	0.824151	0.600857	0.363656	0.201319	0.159901	0.178663	0.186516	0.197172	53.6606	51.9204	53.128	53.41	-0.532586
BT_0064	2	0	1	1	0.938246	0.928012	1.30289	0.808646	0.348934	0.195364	0.099476	0.147844	0.138465	0.120478											0.938246	0.879886	0.793878	0.641971	0.205457	0.101506	0.148407	0.125353	0.178434	0.421095											54.6639		52.6187		-2.04519
BT_0082	3	2	0	1	0.938246	0.918913	0.734164	0.581149	0.402315	0.213336	0.172461	0.235153	0.16819	0.176193	0.938246	0.850946	0.789137	0.569118	0.318173	0.167226	0.103701	0.0803738	0.0942232	0.0848915																					53.3585	52.9917
BT_0083	8	8	5	7	0.938246	0.884237	0.72771	0.552129	0.367801	0.145525	0.0919088	0.115355	0.101775	0.122985	0.938246	0.892659	0.673802	0.536071	0.322939	0.130298	0.0677886	0.0532939	0.0745133	0.0557361	0.938246	0.888346	0.801511	0.648144	0.337229	0.0972628	0.0734501	0.0432394	0.0544377	0.0397143	0.938246	0.923571	0.86685	0.691534	0.356535	0.111304	0.0868858	0.0684474	0.0682136	0.0694493	52.8754	52.4624	53.5225	54.0307	0.647105
BT_0106	5	3	4	5	0.938246	0.918913	0.746916	0.611511	0.317493	0.148229	0.0774644	0.114818	0.10263	0.122258	0.938246	0.875492	0.65298	0.475757	0.225632	0.0945156	0.0563087	0.0618842	0.0553959	0.0698715	0.938246	0.863439	0.779039	0.629972	0.220151	0.100195	0.0622622	0.0802098	0.0520149	0.0674066	0.938246	0.880007	0.958574	0.720048	0.306615	0.127262	0.062509	0.0422121	0.0379435	0.0475596	53.0557	51.494	52.7403	54.0917	-0.315393
BT_0116	1	0	0	0	0.938246	0.918913	0.657838	0.405686	0.248258	0.126179	0.102361	0.142321	0.144582	0.165889																					0.938246	0.89693	0.916992	0.53131	0.249315	0.127464	0.137913	0.163734	0.141954	0.330562	51.0141			52.4068
BT_0125	1	0	3	0	0.938246	0.884237	0.639042	0.586213	0.451865	0.290748	0.226971	0.390623	0.399881	0.400243											0.938246	0.914733	0.825318	0.667396	0.319804	0.163068	0.1426	0.158449	0.200996	0.207619											52.9145		53.4801		0.565598
BT_0126	3	6	2	4	0.938246	0.884237	0.773196	0.586414	0.385903	0.21296	0.151213	0.160454	0.141968	0.138518	0.938246	0.850946	0.662138	0.53506	0.307886	0.191123	0.124337	0.0982786	0.102509	0.117623	0.938246	0.905765	0.817227	0.660853	0.382498	0.201938	0.159199	0.191826	0.15854	0.199876	0.938246	0.89693	0.817698	0.571526	0.320997	0.231916	0.13046	0.107292	0.0867722	0.088192	53.5009	52.2846	53.9177	53.3274	0.416821
BT_0127	1	0	0	1	0.938246	0.928012	0.822302	0.555689	0.33403	0.165153	0.113046	0.168643	0.129817	0.166655																															52.9598
BT_0128	3	4	3	3	0.938246	0.901242	0.723755	0.580823	0.480134	0.268334	0.199443	0.238525	0.190754	0.236915	0.938246	0.883992	0.900001	0.726824	0.510149	0.32702	0.19024	0.211125	0.212599	0.254304	0.938246	0.905765	0.817227	0.660853	0.425422	0.247493	0.183805	0.190585	0.151347	0.233771	0.938246	0.914517	0.755241	0.828585	0.474425	0.351641	0.298934	0.277661	0.223645	0.224232	54.0428	55.8868	54.3703	56.538	0.327509
BT_0130	1	0	1	1	0.938246	0.928012	0.830411	0.627102	0.379909	0.243753	0.151173	0.171097	0.178536	0.173299																					0.938246	0.923571	0.880877	0.575948	0.255524	0.151943	0.121285	0.1274	0.174146	0.121144	53.8758			52.8061
BT_0132	2	1	2	2	0.938246	0.884237	1.16017	0.542975	0.240678	0.190476	0.178865	0.285655	0.271185	0.283487	0.938246	0.875492	0.846566	0.473222	0.205188	0.104119	0.0743941	0.0684957	0.112248	0.112104	0.938246	0.896971	0.809293	0.654437	0.182944	0.138908	0.118223	0.139263	0.132167	0.150939	0.938246	0.923571	1.0542	0.575187	0.254665	0.156484	0.139416	0.119242	0.167472	0.159512	52.1509	51.9851	52.7986	52.1764	0.647664
BT_0135	1	1	0	0
BT_0138	0	1	1	1																															0.938246	0.89693	0.644233	0.415318	0.17796	0.0827945	0.0495094	0.0520044	0.0519795	0.0851935				50.9885
BT_0148	4	4	5	4	0.938246	0.884237	0.716752	0.536045	0.366555	0.220301	0.153543	0.227523	0.187032	0.202587	0.938246	0.858974	0.667247	0.53052	0.264117	0.164046	0.118244	0.121996	0.103125	0.109732	0.938246	0.871585	0.786388	0.635915	0.23641	0.13379	0.0935719	0.0826126	0.0772567	0.0898394	0.938246	0.871782	0.736802	0.546385	0.351477	0.191613	0.152779	0.12046	0.139434	0.122998	52.6503	51.9861	52.895	52.8668	0.244653
BT_0149	10	10	10	9	0.938246	0.918913	0.77948	0.557649	0.345938	0.167298	0.092923	0.129307	0.111038	0.143444	0.938246	0.850946	0.686501	0.467733	0.25345	0.128494	0.064956	0.0713263	0.0731237	0.0840722	0.938246	0.879886	0.793878	0.641971	0.291567	0.114712	0.0686267	0.0718269	0.0604716	0.0720791	0.938246	0.905638	0.763301	0.572088	0.287225	0.144013	0.100462	0.066404	0.0731868	0.0642451	52.9949	51.6561	53.2152	52.8156	0.220326
BT_0150	6	3	2	3	0.938246	0.918913	0.77082	0.525512	0.342693	0.151949	0.108682	0.131022	0.135715	0.138773	0.938246	0.901497	0.770949	0.443698	0.246122	0.1213	0.0807918	0.0821779	0.0711064	0.0723189	0.938246	0.871585	0.786388	0.635915	0.231294	0.116939	0.0890723	0.074539	0.0762874	0.0997848	0.938246	0.89693	0.793494	0.490117	0.331872	0.126939	0.133944	0.0801895	0.0976941	0.0820598	52.6959	51.8304	52.8432	52.5644	0.147296
BT_0151	1	1	1	1	0.938246	0.875974	0.681214	0.542322	0.368315	0.190337	0.134155	0.143429	0.128717	0.125376	0.938246	0.858974	0.675536	0.503799	0.282821	0.154674	0.104737	0.0997266	0.119074	0.149292	0.938246	0.888346	0.801511	0.648144	0.331055	0.132338	0.110443	0.121901	0.105127	0.136796	0.938246	0.888388	0.806347	0.593305	0.369811	0.181846	0.150309	0.103837	0.144094	0.118627	52.735	51.8764	53.421	53.4858	0.685979
BT_0152	12	11	10	10	0.938246	0.892659	0.792772	0.686625	0.469419	0.246036	0.102844	0.112701	0.102911	0.1145	0.938246	0.875492	0.759726	0.587273	0.366892	0.185653	0.0612706	0.0584615	0.0635003	0.0675987	0.938246	0.888346	0.801511	0.648144	0.455688	0.187964	0.0645647	0.0755154	0.0600675	0.0757344	0.938246	0.880007	0.829503	0.723462	0.402707	0.201408	0.0814952	0.0656193	0.0652021	0.0597703	54.9124	53.4163	54.4321	54.6367	-0.480279
BT_0154	2	2	1	2	0.938246	0.901242	0.799856	0.601202	0.396885	0.264735	0.189696	0.208839	0.142472	0.16848	0.938246	0.858974	0.789009	0.613887	0.359944	0.249268	0.194373	0.101164	0.107393	0.10504											0.938246	0.888388	0.75346	0.584577	0.350397	0.197435	0.131629	0.0801275	0.101353	0.0818529	53.9144	53.8466		53.3141
BT_0156	2	1	1	1	0.938246	0.918913	0.800099	0.616373	0.385537	0.175897	0.131051	0.121557	0.10666	0.129924	0.938246	0.901497	0.74171	0.580957	0.288158	0.156848	0.114642	0.092457	0.113043	0.102477																					53.7143	52.7354
BT_0157	5	5	5	6	0.938246	0.901242	0.777629	0.607962	0.404201	0.231228	0.144318	0.17273	0.143013	0.141367	0.938246	0.850946	0.753198	0.531627	0.323816	0.17987	0.109654	0.0906656	0.09547	0.0870126	0.938246	0.896971	0.809293	0.654437	0.331185	0.176683	0.125338	0.114991	0.072889	0.0885084	0.938246	0.880007	0.789645	0.611945	0.364153	0.202514	0.130072	0.0991547	0.0937515	0.0818553	53.8438	52.7118	53.6869	53.6797	-0.156869
BT_0164	12	13	10	7	0.938246	0.884237	0.727282	0.512386	0.33699	0.166754	0.126103	0.15665	0.153248	0.169246	0.938246	0.892659	0.760041	0.542591	0.262681	0.142712	0.0825112	0.0826787	0.0974425	0.103228	0.938246	0.879886	0.793878	0.641971	0.231698	0.113564	0.0862511	0.0905421	0.0858198	0.0930263	0.938246	0.880007	0.779039	0.58058	0.300587	0.16596	0.13158	0.0915047	0.134685	0.085894	52.3597	52.4206	52.8984	52.9167	0.538696
BT_0165	3	2	3	2	0.938246	0.928012	0.896602	0.665521	0.517597	0.267293	0.167455	0.271081	0.306754	0.239487	0.938246	0.867154	0.478429	0.362399	0.0961433	0.0578631	0.029927	0.0343381	0.0380645	0.0393043	0.938246	0.879886	0.793878	0.641971	0.359115	0.177835	0.122467	0.130005	0.113789	0.161003	0.938246	0.923571	0.89437	0.693733	0.40781	0.225897	0.149597	0.0720298	0.0742647	0.056995	55.1554	49.8488	53.6015	54.8524	-1.55391
BT_0168	0	0	1	0	0.938246	0.884237	0.64723	0.445923	0.273604	0.113972	0.0955928	0.141513	0.143997	0.155495																															51.283
BT_0169	9	10	9	5	0.938246	0.918913	0.766227	0.503602	0.284335	0.120831	0.0989994	0.141284	0.112177	0.112733	0.938246	0.883992	0.723442	0.470468	0.217033	0.115318	0.0763051	0.0710217	0.0708776	0.0748018	0.938246	0.896971	0.809293	0.654437	0.203124	0.113779	0.0852493	0.112858	0.0884957	0.0968454	0.938246	0.89693	0.77346	0.467992	0.238252	0.0939915	0.0862987	0.0665519	0.0792865	0.0603344	52.24	51.6977	52.9018	51.9305	0.6618
BT_0173	27	28	24	26	0.938246	0.928012	0.803167	0.714486	0.513503	0.28349	0.151053	0.168066	0.124773	0.118054	0.938246	0.850946	0.75337	0.596812	0.389518	0.233928	0.113136	0.0864685	0.0781927	0.0657478	0.938246	0.871585	0.786388	0.635915	0.399252	0.233526	0.137911	0.131046	0.0807871	0.0725874	0.938246	0.871782	0.819883	0.744127	0.462354	0.271564	0.15779	0.117608	0.0918101	0.0678721	55.7081	53.7886	54.2095	55.556	-1.49856
BT_0174	20	21	20	21	0.938246	0.901242	0.789836	0.685831	0.48384	0.277071	0.139888	0.157902	0.117882	0.11185	0.938246	0.867154	0.783269	0.620416	0.426835	0.260077	0.120969	0.0935551	0.075735	0.0716269	0.938246	0.896971	0.809293	0.654437	0.50856	0.293302	0.175523	0.153245	0.086582	0.076082	0.938246	0.871782	0.836629	0.761761	0.473229	0.29093	0.171407	0.115432	0.0831001	0.0600644	55.2458	54.4221	55.6391	55.9045	0.393302
BT_0176	3	2	3	3	0.938246	0.892659	0.743346	0.575306	0.413199	0.172463	0.141223	0.1919	0.156788	0.225105	0.938246	0.850946	0.632904	0.438473	0.148777	0.0714124	0.043466	0.0414812	0.0461435	0.0476923	0.938246	0.888346	0.801511	0.648144	0.281907	0.154602	0.0680641	0.0739986	0.0580016	0.0452893	0.938246	0.888388	0.794235	0.711873	0.374503	0.203096	0.136981	0.112917	0.0913598	0.123096	53.2248	50.9384	53.3415	54.2664	0.116669
BT_0177	8	8	8	8	0.938246	0.884237	0.669791	0.437063	0.286855	0.131065	0.0938443	0.126804	0.122493	0.145023	0.938246	0.883992	0.658821	0.461877	0.191549	0.109754	0.0637489	0.0665487	0.0696785	0.0914768	0.938246	0.896971	0.809293	0.654437	0.142701	0.0742403	0.0499527	0.0602517	0.0493839	0.046445	0.938246	0.914517	0.74607	0.495093	0.214192	0.130998	0.0931418	0.081871	0.0808653	0.0678489	51.4315	51.3079	52.7293	51.9398	1.29776
BT_0180	33	31	23	26	0.938246	0.892659	0.728463	0.541889	0.311473	0.124444	0.0863644	0.114669	0.108345	0.117573	0.938246	0.892659	0.734851	0.543025	0.250005	0.108235	0.0586561	0.0601297	0.0701866	0.0771575	0.938246	0.888346	0.801511	0.648144	0.237274	0.104072	0.0668281	0.0693501	0.0600107	0.0653232	0.938246	0.880007	0.737419	0.557728	0.224291	0.112579	0.0818437	0.0689908	0.0676313	0.0612267	52.4752	52.2907	53.0148	52.2709	0.539627
BT_0182	1	0	0	0	0.938246	0.875974	0.75887	0.571283	0.362252	0.174354	0.118217	0.17063	0.146386	0.223646																															52.9425
BT_0183	2	2	2	1	0.938246	0.928012	0.717667	0.573945	0.391879	0.235253	0.170168	0.206433	0.136384	0.12318	0.938246	0.883992	0.637576	0.497825	0.233689	0.130764	0.0887174	0.0602752	0.10174	0.0978112	0.938246	0.863439	0.779039	0.629972	0.315409	0.182956	0.124032	0.117047	0.11647	0.118104	0.938246	0.888388	0.701674	0.440446	0.210277	0.112117	0.0960553	0.0674502	0.0857705	0.0896681	53.4251	51.5778	53.2831	51.3988	-0.142041
BT_0185	5	5	6	6	0.938246	0.875974	0.79047	0.54897	0.350782	0.189299	0.137696	0.227992	0.188196	0.194526	0.938246	0.867154	0.729637	0.504532	0.280273	0.180133	0.113252	0.127304	0.144592	0.14941	0.938246	0.905765	0.817227	0.660853	0.31347	0.167779	0.131486	0.143061	0.143863	0.159348	0.938246	0.880007	0.753189	0.57427	0.289684	0.148878	0.121573	0.120213	0.115464	0.116487	52.829	52.082	53.473	52.6694	0.644034
BT_0186	9	9	9	9	0.938246	0.928012	0.708556	0.503341	0.313692	0.1727	0.135658	0.190341	0.181106	0.196004	0.938246	0.883992	0.701587	0.513077	0.236325	0.139636	0.0933632	0.11174	0.120531	0.13115	0.938246	0.888346	0.801511	0.648144	0.191463	0.116975	0.0926218	0.11302	0.102966	0.10784	0.938246	0.914517	0.810668	0.542432	0.260123	0.149238	0.127098	0.141284	0.123621	0.135816	52.0648	51.8527	52.7842	52.4908	0.719407
BT_0187	6	5	5	5	0.938246	0.875974	0.781461	0.648868	0.346412	0.175502	0.116603	0.132126	0.12095	0.122663	0.938246	0.858974	0.714188	0.551365	0.248104	0.130225	0.0694761	0.0654861	0.0705396	0.0804916	0.938246	0.879886	0.793878	0.641971	0.19083	0.112915	0.0723583	0.0719895	0.0641642	0.0973623	0.938246	0.89693	0.793205	0.586845	0.272094	0.144619	0.124386	0.0905801	0.0781272	0.096612	53.5547	52.2385	52.7491	52.8495	-0.805569
BT_0192	0	0	1	1																					0.938246	0.914733	0.825318	0.667396	0.295651	0.120515	0.0749184	0.078458	0.0792387	0.100901													53.4629
BT_0195	2	3	3	2											0.938246	0.850946	0.674916	0.534456	0.241101	0.109533	0.0588268	0.0528974	0.0746792	0.0586073	0.938246	0.863439	0.779039	0.629972	0.439202	0.269915	0.200423	0.129895	0.102272	0.0913479	0.938246	0.888388	0.831081	0.733524	0.491393	0.302607	0.273512	0.120348	0.14495	0.0848372		51.946	54.7018	56.2189
BT_0198	3	3	0	1	0.938246	0.875974	0.708854	0.679245	0.43953	0.286907	0.239245	0.193603	0.18083	0.127148																															54.8194
BT_0199	5	5	5	5	0.938246	0.892659	0.778408	0.677668	0.460833	0.196401	0.113758	0.165653	0.128887	0.135469	0.938246	0.883992	0.750804	0.555412	0.302692	0.141105	0.0738551	0.0746705	0.0901572	0.0972177	0.938246	0.871585	0.786388	0.635915	0.268689	0.118205	0.0702161	0.0696596	0.0593427	0.0731352	0.938246	0.880007	0.793895	0.626836	0.295001	0.180455	0.0897895	0.0753074	0.0823519	0.0824623	54.5014	52.6667	53.047	53.2772	-1.45437
BT_0204	2	3	2	2	0.938246	0.909992	0.616138	0.445007	0.282692	0.134022	0.101559	0.12215	0.120008	0.120519	0.938246	0.901497	0.661543	0.494766	0.221795	0.0955743	0.0840776	0.0660305	0.0947667	0.0992576	0.938246	0.914733	0.825318	0.667396	0.559983	0.333396	0.0370114	0.208362	0.266475	0.201922	0.938246	0.871782	0.592734	0.365007	0.229855	0.118471	0.0770028	0.094469	0.116991	0.0964116	51.3119	51.5944	55.5997	50.5143	4.28785
BT_0209	1	2	2	2																															0.938246	0.888388	0.800975	0.769215	0.401868	0.220697	0.185211	0.184331	0.23272	0.154104				54.71
BT_0210	6	4	1	1	0.938246	0.928012	0.746941	0.556589	0.354837	0.175621	0.12749	0.151648	0.153506	0.154712	0.938246	0.858974	0.63994	0.521533	0.23926	0.108031	0.0587371	0.0563051	0.0650175	0.061416	0.938246	0.863439	0.779039	0.629972	0.341277	0.208851	0.176423	0.219504	0.0678348	0.0534752	0.938246	0.871782	0.811601	0.880005	0.630143	0.441678	0.42985	0.451305	0.681765	0.61888	52.9022	51.7484	53.6927		0.790472
BT_0215	3	3	2	2	0.938246	0.884237	0.681531	0.50228	0.367125	0.141805	0.0706886	0.0820522	0.0862023	0.0954748	0.938246	0.858974	0.784555	0.533074	0.347745	0.19579	0.101062	0.0709562	0.087505	0.0778411	0.938246	0.863439	0.779039	0.629972	0.296741	0.155405	0.140996	0.139004	0.118253	0.122949	0.938246	0.923571	0.862771	0.647547	0.305784	0.17983	0.130927	0.114431	0.125033	0.126772	52.4586	53.0551	53.0997	53.5336	0.641159
BT_0216	16	17	18	17	0.938246	0.875974	0.717225	0.567679	0.405148	0.254411	0.191377	0.306376	0.271924	0.311243	0.938246	0.867154	0.732117	0.56798	0.353943	0.23718	0.164984	0.22954	0.233178	0.290039	0.938246	0.905765	0.817227	0.660853	0.402398	0.232836	0.208716	0.276876	0.232568	0.31206	0.938246	0.905638	0.869021	0.734581	0.408117	0.300944	0.274296	0.275505	0.284178	0.290621	52.9582	52.7366	53.9665	54.7976	1.00829
BT_0217	3	3	3	3	0.938246	0.928012	0.766461	0.650649	0.387844	0.263602	0.204061	0.354399	0.358488	0.368195	0.938246	0.892659	0.717312	0.681689	0.492747	0.244257	0.185413	0.198397	0.22604	0.324171	0.938246	0.879886	0.793878	0.641971	0.469392	0.231163	0.181275	0.251851	0.264951	0.341525	0.938246	0.871782	0.990498	0.69544	0.383333	0.253498	0.227145	0.19063	0.244282	0.216352	53.6212	54.5395	54.1995	54.309	0.578295
BT_0218	6	5	5	4	0.938246	0.909992	0.683492	0.44797	0.28634	0.134114	0.120098	0.142467	0.138322	0.144096	0.938246	0.875492	0.735274	0.539704	0.319776	0.171539	0.116978	0.117171	0.144595	0.131718	0.938246	0.914733	0.825318	0.667396	0.362777	0.191805	0.10304	0.0840754	0.104905	0.0879259	0.938246	0.905638	0.985375	0.772876	0.42277	0.272987	0.186154	0.147353	0.173062	0.18756	51.5486	52.5548	54.0185	55.1854	2.46987
BT_0219	1	1	2	0											0.938246	0.901497	0.701572	0.504807	0.269875	0.165317	0.110178	0.131008	0.154814	0.166654	0.938246	0.914733	0.825318	0.667396	0.574531	0.173561	0.10692	0.0423594	0.0753811	0.107994												51.9176	55.3203
BT_0221	8	8	7	7	0.938246	0.901242	0.671216	0.473257	0.27463	0.106739	0.0762603	0.0993067	0.0890419	0.100379	0.938246	0.883992	0.701835	0.498988	0.271341	0.123504	0.0733269	0.0757052	0.0804017	0.0795961	0.938246	0.896971	0.809293	0.654437	0.235646	0.0958561	0.0541442	0.0836201	0.0708666	0.0713585	0.938246	0.923571	0.836537	0.55404	0.301815	0.118173	0.0734949	0.0880955	0.0927854	0.0882766	51.7125	52.0118	53.0468	52.8954	1.33428
BT_0222	1	1	1	0																					0.938246	0.914733	0.825318	0.667396	0.477188	0.355447	0.319071	0.651109	0.555427	1.1257
BT_0223	0	2	0	0											0.938246	0.875492	0.704452	0.578653	0.324773	0.195056	0.132714	0.125939	0.131547	0.12447																						52.8073
BT_0224	2	3	3	2	0.938246	0.901242	0.593789	0.492799	0.388427	0.188089	0.136594	0.14816	0.143685	0.162892	0.938246	0.850946	0.759818	0.508271	0.27083	0.138363	0.0748957	0.0662296	0.0858318	0.0917298	0.938246	0.871585	0.786388	0.635915	0.255011	0.121525	0.0672081	0.0834261	0.0576302	0.0690896	0.938246	0.923571	0.699099	0.511982	0.227207	0.113121	0.0831183	0.0698543	0.0953248	0.0658935	52.0822	52.2339	52.9866	51.9258	0.90438
BT_0225	3	4	5	3	0.938246	0.892659	0.751925	0.483536	0.292943	0.164387	0.0976178	0.136432	0.160041	0.136123	0.938246	0.850946	0.683017	0.466132	0.214432	0.11548	0.0781999	0.0772978	0.0895601	0.0891998	0.938246	0.914733	0.825318	0.667396	0.235458	0.126614	0.0893193	0.108066	0.105192	0.108398	0.938246	0.923571	0.733517	0.532295	0.259208	0.141699	0.109521	0.105708	0.113638	0.1111	52.0801	51.4363	53.1585	52.2508	1.07832
BT_0226	1	0	0	0
BT_0227	11	11	11	8	0.938246	0.884237	0.735291	0.534559	0.347164	0.167449	0.136036	0.196995	0.184155	0.263508	0.938246	0.858974	0.795719	0.602763	0.277125	0.152516	0.0931534	0.103549	0.118511	0.131655	0.938246	0.905765	0.817227	0.660853	0.248385	0.129765	0.112308	0.130865	0.107979	0.0966697	0.938246	0.905638	0.753969	0.596257	0.278528	0.149841	0.155288	0.121415	0.107161	0.107717	52.433	52.8765	53.1538	52.793	0.720786
BT_0232	1	0	1	1	0.938246	0.909992	0.854779	0.648174	0.495274	0.298371	0.245374	0.370793	0.279433	0.315288											0.938246	0.905765	0.817227	0.660853	0.27296	0.127798	0.104605	0.115091	0.129796	0.141142	0.938246	0.888388	0.712522	0.53777	0.320307	0.159131	0.131332	0.104147	0.0982618	0.135921	54.9521		53.2299	52.5081	-1.72221
BT_0236	31	30	34	32	0.938246	0.909992	0.754	0.540293	0.304094	0.143945	0.105038	0.131056	0.126029	0.134626	0.938246	0.858974	0.706184	0.489667	0.199945	0.100309	0.0600611	0.0572662	0.0702374	0.078645	0.938246	0.871585	0.786388	0.635915	0.192093	0.092387	0.0610138	0.0644918	0.0662953	0.065532	0.938246	0.871782	0.797048	0.528949	0.212926	0.103404	0.0805857	0.0641501	0.0676054	0.0595394	52.5231	51.6368	52.6862	52.2394	0.163175
BT_0237	38	40	35	37	0.938246	0.884237	0.790493	0.595445	0.29744	0.119845	0.0857129	0.1044	0.100716	0.115708	0.938246	0.875492	0.739523	0.526793	0.219133	0.0900367	0.0539071	0.0556939	0.0602939	0.0671382	0.938246	0.879886	0.793878	0.641971	0.23215	0.0923042	0.0576369	0.0577114	0.0556174	0.0568726	0.938246	0.871782	0.795592	0.612865	0.238089	0.105202	0.0736856	0.0593627	0.0642043	0.0558845	52.9131	52.0604	52.9242	52.8041	0.0111229
BT_0239	4	3	6	2	0.938246	0.884237	0.71661	0.489908	0.344289	0.173888	0.118002	0.16139	0.138366	0.154922	0.938246	0.892659	0.676429	0.568903	0.250304	0.165369	0.10523	0.0979296	0.104952	0.122336	0.938246	0.863439	0.779039	0.629972	0.214453	0.124498	0.0682132	0.0877246	0.0719591	0.0768234	0.938246	0.871782	0.781894	0.51866	0.270726	0.156018	0.0884787	0.0527564	0.0647866	0.0377404	52.2542	52.2369	52.7289	52.5156	0.47467
BT_0240	0	0	1	0											0.938246	0.892659	0.70102	0.570682	0.305575	0.104182	0.0655012	0.0583528	0.0662919	0.0729381	0.938246	0.905765	0.817227	0.660853	0.300967	0.152906	0.115688	0.13556	0.112007	0.104613												52.5918	53.4461
BT_0241	2	0	1	1	0.938246	0.884237	0.763275	0.669363	0.522755	0.334789	0.276764	0.257095	0.274278	0.205899											0.938246	0.905765	0.817227	0.660853	0.70875	0.410367	0.262287	0.22046	0.274739	0.159419	0.938246	0.880007	0.754823	0.559502	0.233203	0.111897	0.0975508	0.0574906	0.109135	0.0683909	55.8108		58.3813	52.3442	2.5705
BT_0243	2	1	2	0	0.938246	0.918913	0.533749	0.378497	0.237676	0.0916833	0.0808312	0.0906379	0.0975247	0.0806024											0.938246	0.888346	0.801511	0.648144	0.186516	0.0962021	0.0705445	0.0743053	0.0689608	0.0692369											50.4416		52.7951		2.35352
BT_0245	16	8	15	9	0.938246	0.892659	0.769038	0.528425	0.334239	0.173418	0.123887	0.156179	0.155663	0.159149	0.938246	0.901497	0.693152	0.563397	0.265845	0.147977	0.101883	0.100055	0.123496	0.123698	0.938246	0.905765	0.817227	0.660853	0.231252	0.107371	0.087359	0.0929869	0.110342	0.109669	0.938246	0.888388	0.740898	0.470052	0.262484	0.130976	0.116459	0.0781051	0.10459	0.0920647	52.6241	52.301	53.0608	51.9071	0.436605
BT_0247	2	1	2	1	0.938246	0.909992	0.76828	0.607405	0.413095	0.175218	0.155548	0.253585	0.173055	0.188307	0.938246	0.892659	0.63879	0.73708	0.434813	0.234617	0.317663	0.286563	0.173572	0.141399	0.938246	0.896971	0.809293	0.654437	0.267516	0.120279	0.0896089	0.122559	0.115635	0.0944409											53.5502	54.8249	53.166		-0.384217
BT_0249	7	7	7	6	0.938246	0.892659	0.786418	0.567551	0.277693	0.134869	0.0951496	0.118835	0.104751	0.120259	0.938246	0.883992	0.753429	0.506117	0.21271	0.0969758	0.0681888	0.0650969	0.0786072	0.0930514	0.938246	0.914733	0.825318	0.667396	0.242287	0.130534	0.0925344	0.0926065	0.105084	0.118511	0.938246	0.923571	0.963217	0.671113	0.393215	0.239365	0.18227	0.0746991	0.0735548	0.0578064	52.6645	51.9498	53.1925	54.8096	0.527921
BT_0250	12	14	10	10	0.938246	0.892659	0.736036	0.559553	0.381528	0.217897	0.159177	0.214133	0.182302	0.183143	0.938246	0.858974	0.649602	0.492	0.247535	0.144499	0.108023	0.103654	0.117457	0.120899	0.938246	0.905765	0.817227	0.660853	0.248998	0.135687	0.110139	0.117113	0.113302	0.121067	0.938246	0.880007	0.759678	0.54742	0.293073	0.182545	0.137242	0.136353	0.134199	0.131387	53.0396	51.5556	53.1514	52.5673	0.111716
BT_0251	6	2	4	6	0.938246	0.901242	0.741092	0.564441	0.392488	0.197242	0.176266	0.186933	0.1667	0.155671	0.938246	0.858974	0.662328	0.434563	0.1403	0.0921771	0.0712156	0.0552518	0.0862249	0.0790181	0.938246	0.863439	0.779039	0.629972	0.306921	0.151066	0.135689	0.157188	0.154303	0.203546	0.938246	0.89693	0.74433	0.570374	0.319411	0.147407	0.132956	0.0722248	0.100721	0.0822756	53.1988	50.9753	53.0359	52.8789	-0.162879
BT_0253	1	2	0	1	0.938246	0.875974	0.768053	0.572333	0.396207	0.2168	0.199882	0.203318	0.246858	0.216586	0.938246	0.875492	0.75263	0.591729	0.32183	0.175015	0.122476	0.124994	0.198511	0.165659											0.938246	0.880007	0.930459	0.719748	0.317857	0.19822	0.134918	0.132206	0.151222	0.182891	53.2289	52.8676		54.0076
BT_0254	9	10	9	5	0.938246	0.884237	0.660188	0.505603	0.319808	0.17341	0.132623	0.142945	0.133671	0.157307	0.938246	0.850946	0.644988	0.460473	0.22191	0.117262	0.0703653	0.0655205	0.0801723	0.0920504	0.938246	0.871585	0.786388	0.635915	0.220086	0.112401	0.0757292	0.0770799	0.0630625	0.0734973	0.938246	0.880007	0.883596	0.674922	0.4072	0.20484	0.204697	0.197487	0.273394	0.182653	52.0239	51.2979	52.8132	54.2417	0.789316
BT_0256	4	4	3	3	0.938246	0.901242	0.615568	0.552539	0.360366	0.19718	0.157807	0.119228	0.11209	0.111052	0.938246	0.883992	0.827784	0.583189	0.234498	0.129052	0.0650391	0.0538263	0.0551107	0.0555744	0.938246	0.914733	0.825318	0.667396	0.34963	0.169699	0.132497	0.119482	0.0604752	0.0661602	0.938246	0.905638	0.93268	0.664799	0.418909	0.227158	0.16497	0.155993	0.159975	0.148796	52.6355	52.7762	53.9419	54.5553	1.30638
BT_0257	2	0	2	0	0.938246	0.918913	0.554043	0.43869	0.349199	0.245542	0.25037	0.216602	0.085689	0.104754	0.938246	0.867154	0.701727	0.436173	0.335221	0.261524	0.189793	0.137314	0.0778279	0.191455	0.938246	0.914733	0.825318	0.667396	0.257794	0.31804	0.294712	0.181467	0.0670705	0.312995											51.3878	51.9593	53.4217		2.03391
BT_0258	24	21	19	20	0.938246	0.884237	0.709128	0.462005	0.234456	0.108256	0.0762167	0.101677	0.0989913	0.115449	0.938246	0.901497	0.70522	0.454383	0.186028	0.0876841	0.0531455	0.0524104	0.061764	0.0646792	0.938246	0.888346	0.801511	0.648144	0.177888	0.0894912	0.0597332	0.0709073	0.0622372	0.0696954	0.938246	0.880007	0.773565	0.497947	0.193274	0.0962715	0.0642593	0.0587401	0.0588399	0.0608891	51.5806	51.4661	52.7641	51.936	1.18351
BT_0259	0	0	1	0
BT_0260	5	5	4	3	0.938246	0.892659	0.641532	0.471367	0.255953	0.143797	0.0968471	0.13586	0.120765	0.155804	0.938246	0.858974	0.689193	0.467186	0.28362	0.132856	0.0919194	0.0862633	0.0971941	0.104659	0.938246	0.914733	0.825318	0.667396	0.254319	0.128737	0.0897242	0.110103	0.104723	0.106995	0.938246	0.905638	0.706176	0.435897	0.181322	0.0934533	0.0767739	0.0604317	0.0691555	0.0630446	51.4158	51.7565	53.2447	51.3471	1.82883
BT_0261	6	6	6	5	0.938246	0.884237	0.624004	0.461141	0.280829	0.131578	0.090609	0.129886	0.116475	0.145197	0.938246	0.892659	0.649507	0.488953	0.233239	0.121374	0.073184	0.0778594	0.0960267	0.101564	0.938246	0.914733	0.825318	0.667396	0.19764	0.100154	0.072927	0.0883028	0.0796591	0.0817147	0.938246	0.871782	0.690768	0.542988	0.228277	0.130251	0.0951336	0.0842218	0.0781877	0.0781975	51.3771	51.5644	53.0182	52.0249	1.64113
BT_0267	2	1	1	0	0.938246	0.892659	0.793068	0.571026	0.296471	0.0935182	0.0626978	0.102981	0.101726	0.13879	0.938246	0.892659	0.704856	0.535222	0.246128	0.118517	0.0670917	0.0465584	0.05023	0.069628	0.938246	0.896971	0.809293	0.654437	0.195391	0.101366	0.0665295	0.0924183	0.0933075	0.0920583											52.7232	52.1756	52.8714		0.148227
BT_0272	0	1	0	0
BT_0275	1	2	1	0
BT_0277	1	1	1	0	0.938246	0.901242	0.760524	0.55531	0.324473	0.191331	0.154471	0.136674	0.136502	0.129725	0.938246	0.901497	0.656199	0.475742	0.236931	0.113424	0.0959243	0.0811013	0.0879158	0.122497											0.938246	0.923571	0.735802	0.562099	0.247207	0.155503	0.093103	0.133748	0.0810308	0.108099	52.8389	51.5102		52.4165
BT_0278	0	1	1	0											0.938246	0.901497	0.825363	0.664541	0.371306	0.26209	0.167707	0.182737	0.159726	0.20893																						54.0731
BT_0284	4	4	7	5	0.938246	0.875974	0.662053	0.485637	0.280828	0.138063	0.117054	0.100983	0.112059	0.112849	0.938246	0.867154	0.664766	0.465773	0.237159	0.124975	0.0907294	0.0731456	0.107279	0.09295	0.938246	0.905765	0.817227	0.660853	0.381225	0.14446	0.103102	0.0856437	0.0822872	0.0932315	0.938246	0.923571	0.639476	0.457115	0.243225	0.129879	0.0973354	0.0841702	0.0913955	0.0888219	51.7467	51.467	53.9395	51.4317	2.19279
BT_0285	1	1	1	0	0.938246	0.884237	0.737232	0.569289	0.320622	0.116815	0.0913634	0.108929	0.0922099	0.0899721											0.938246	0.888346	0.801511	0.648144	0.375975	0.224002	0.193296	0.190642	0.218109	0.277505											52.7366		53.7004		0.963844
BT_0290	0	1	1	0											0.938246	0.858974	0.725792	0.562479	0.245215	0.102836	0.0571732	0.0691144	0.0777798	0.0958526	0.938246	0.871585	0.786388	0.635915	0.200535	0.0853008	0.0625937	0.0494983	0.0563909	0.0835971												52.2623	52.7106
BT_0294	2	1	1	1	0.938246	0.909992	0.75774	0.527676	0.339623	0.17218	0.138129	0.194113	0.174177	0.214356																															52.5128
BT_0295	2	1	2	1	0.938246	0.884237	0.677374	0.526383	0.310811	0.14311	0.0949164	0.117028	0.121282	0.126746	0.938246	0.875492	0.772293	0.544218	0.277575	0.160687	0.0880817	0.0722449	0.111846	0.117511	0.938246	0.871585	0.786388	0.635915	0.804329	0.452018	0.348799	0.177945	0.10718	0.0905463	0.938246	0.905638	0.846753	0.535372	0.280217	0.16714	0.140296	0.131881	0.103776	0.124327	52.1927	52.5325	58.5478	52.6823	6.35512
BT_0296	1	0	0	0	0.938246	0.884237	0.777618	0.686332	0.487033	0.451239	0.217333	0.276673	0.872195	0.24216																															55.9725
BT_0297	2	2	3	1	0.938246	0.918913	0.737304	0.513549	0.296996	0.145422	0.100929	0.128371	0.132025	0.163104	0.938246	0.883992	0.754072	0.46661	0.170441	0.0820866	0.0491532	0.0552318	0.0700795	0.0782719	0.938246	0.905765	0.817227	0.660853	0.276175	0.128648	0.113439	0.164954	0.128778	0.129601											52.2421	51.6117	53.2353		0.993135
BT_0298	4	3	1	0	0.938246	0.928012	0.716534	0.568715	0.355618	0.187567	0.146732	0.165398	0.17603	0.15358	0.938246	0.850946	0.669973	0.476805	0.22028	0.123446	0.0786942	0.0757254	0.0882837	0.100859	0.938246	0.896971	0.809293	0.654437	0.130659	0.113038	0.0899315	0.114057	0.0990905	0.0845689											52.8912	51.4676	52.6707		-0.220498
BT_0299	2	1	1	1	0.938246	0.928012	0.832813	0.6971	0.555659	0.300644	0.238038	0.252187	0.231928	0.225194																					0.938246	0.888388	0.790564	0.682916	0.406246	0.195943	0.154906	0.158911	0.159468	0.150831	56.0373			54.1847
BT_0300	2	1	1	1	0.938246	0.909992	0.781275	0.499863	0.347032	0.185161	0.132931	0.183844	0.175529	0.194513											0.938246	0.888346	0.801511	0.648144	0.347601	0.193097	0.133918	0.125423	0.133927	0.18332											52.4829		53.6019		1.11898
BT_0304	1	3	4	2											0.938246	0.901497	0.719351	0.480167	0.220895	0.115647	0.0618077	0.0605358	0.0740356	0.0737066	0.938246	0.863439	0.779039	0.629972	0.247576	0.104002	0.0742699	0.0764306	0.0742666	0.0900706	0.938246	0.923571	0.795552	0.71315	0.232432	0.102534	0.0982818	0.0489996	0.050436	0.0617559		51.7831	52.8357	53.37
BT_0309	12	12	11	8	0.938246	0.901242	0.78421	0.636677	0.430096	0.27458	0.21454	0.312251	0.238627	0.229914	0.938246	0.850946	0.675054	0.546689	0.313947	0.199403	0.134656	0.145426	0.149698	0.149131	0.938246	0.879886	0.793878	0.641971	0.311522	0.219693	0.177062	0.203388	0.16711	0.211688	0.938246	0.89693	0.782839	0.669876	0.408767	0.258332	0.204517	0.191018	0.189557	0.190174	54.1797	52.3346	53.3123	54.3174	-0.867391
BT_0311	9	9	8	7	0.938246	0.875974	0.780138	0.635673	0.422894	0.234054	0.175805	0.16568	0.161651	0.175269	0.938246	0.901497	0.719899	0.530052	0.285342	0.168422	0.0969847	0.0810057	0.103406	0.112073	0.938246	0.896971	0.809293	0.654437	0.243575	0.146811	0.0912423	0.0890849	0.0741029	0.100262	0.938246	0.871782	0.876839	0.642887	0.351346	0.208017	0.14389	0.091852	0.0994346	0.0758638	54.1174	52.3674	53.129	54.004	-0.988331
BT_0312	9	10	12	5	0.938246	0.892659	0.696464	0.51531	0.318975	0.155392	0.115672	0.150404	0.141747	0.145114	0.938246	0.875492	0.695492	0.506372	0.24724	0.118949	0.0776997	0.0841063	0.107174	0.137114	0.938246	0.905765	0.817227	0.660853	0.306105	0.158215	0.113188	0.129472	0.136727	0.163224	0.938246	0.914517	0.879338	0.587791	0.259992	0.152633	0.145017	0.122089	0.173974	0.129721	52.2036	51.8218	53.4188	52.8863	1.21517
BT_0313	6	5	3	4	0.938246	0.901242	0.812958	0.642985	0.389527	0.154288	0.0975835	0.12201	0.112178	0.1453	0.938246	0.858974	0.748231	0.529586	0.301634	0.0923412	0.0398985	0.0523944	0.0634135	0.0656996	0.938246	0.896971	0.809293	0.654437	0.18601	0.0595861	0.0349333	0.0470598	0.0461022	0.0442191	0.938246	0.923571	0.872226	0.71421	0.255541	0.0730979	0.0601447	0.0698729	0.0710559	0.0560493	53.8029	52.4389	52.8637	53.5991	-0.939144
BT_0315	14	12	19	10	0.938246	0.928012	0.736624	0.595459	0.376942	0.217088	0.176129	0.256843	0.258152	0.220564	0.938246	0.892659	0.618938	0.471543	0.227136	0.113007	0.0759955	0.0777579	0.123329	0.0996632	0.938246	0.879886	0.793878	0.641971	0.229583	0.125849	0.099688	0.106693	0.113119	0.144265	0.938246	0.871782	0.614857	0.625846	0.262598	0.149936	0.144717	0.147401	0.179286	0.163036	53.1319	51.2857	52.8531	52.217	-0.278877
BT_0316	1	1	1	1	0.938246	0.918913	0.837125	0.485743	0.325079	0.145078	0.119103	0.162619	0.20188	0.198026	0.938246	0.901497	0.649032	0.457062	0.190224	0.0998119	0.0696128	0.0711544	0.0980355	0.111109	0.938246	0.896971	0.809293	0.654437	0.19365	0.0855886	0.0775709	0.0764832	0.0943003	0.0899558	0.938246	0.914517	0.785407	0.55287	0.230314	0.128771	0.119074	0.0856547	0.0960134	0.0699174	52.3551	51.2166	52.8579	52.4362	0.502803
BT_0317	5	3	3	2	0.938246	0.884237	0.765945	0.541083	0.275186	0.135336	0.124218	0.162826	0.144236	0.160323	0.938246	0.875492	1.10784	0.711901	0.543065	0.468032	0.420329	0.582394	0.698705	0.719338	0.938246	0.896971	0.809293	0.654437	0.344836	0.208651	0.167284	0.232782	0.138196	0.210485	0.938246	0.89693	0.79266	0.620942	0.414607	0.309903	0.298351	0.247666	0.221675	0.233765	52.3338		53.6221	54.2481	1.28833
BT_0318	0	2	1	0	0.938246	0.892659	0.794436	0.517209	0.347374	0.132842	0.119057	0.181605	0.11919	0.353699																															52.455
BT_0319	1	0	1	1	0.938246	0.892659	0.715972	0.542143	0.298178	0.134017	0.0849361	0.169826	0.13798	0.203753											0.938246	0.888346	0.801511	0.648144	0.299014	0.141453	0.120117	0.193515	0.125008	0.244241	0.938246	0.89693	0.758738	0.544368	0.250643	0.128242	0.105234	0.0977885	0.121244	0.105002	52.2422		53.153	52.3256	0.91076
BT_0320	1	1	0	2											0.938246	0.883992	0.690049	0.520991	0.312367	0.184637	0.129336	0.135302	0.190214	0.180123	0.938246	0.863439	0.779039	0.629972	0.325679	0.180202	0.0957293	0.0977404	0.0849855	0.064635												52.1419	53.4276
BT_0321	6	6	6	6	0.938246	0.928012	0.741453	0.5912	0.361242	0.149549	0.0840005	0.107994	0.108181	0.127581	0.938246	0.892659	0.716603	0.519348	0.27712	0.111195	0.0587332	0.0582149	0.0701896	0.0667092	0.938246	0.879886	0.793878	0.641971	0.276768	0.0956471	0.0603771	0.0599926	0.0522603	0.0776291	0.938246	0.89693	0.776157	0.593233	0.280409	0.106087	0.0688696	0.0467795	0.0503146	0.044391	53.1695	52.2341	53.1132	52.8944	-0.0563349
BT_0322	8	9	9	10	0.938246	0.909992	0.772581	0.665319	0.446553	0.243442	0.151551	0.134697	0.113064	0.117048	0.938246	0.875492	0.732416	0.559819	0.361957	0.21275	0.127503	0.0961501	0.100247	0.0950329	0.938246	0.863439	0.779039	0.629972	0.422197	0.200198	0.109328	0.107977	0.0918138	0.0790238	0.938246	0.923571	0.895412	0.717755	0.377803	0.224046	0.148716	0.0861162	0.102411	0.0671907	54.6542	53.1783	54.0935	54.6758	-0.560637
BT_0324	2	2	2	1	0.938246	0.901242	0.740691	0.486407	0.305027	0.128613	0.0886905	0.109581	0.0980718	0.123432	0.938246	0.867154	0.744757	0.540395	0.295811	0.115337	0.0666153	0.0605901	0.0611479	0.069021	0.938246	0.914733	0.825318	0.667396	0.319221	0.147049	0.063745	0.0777851	0.0567112	0.103669	0.938246	0.89693	0.928231	0.71627	0.295253	0.1421	0.0918902	0.0535722	0.0570151	0.0815967	52.1692	52.5155	53.6501	53.9578	1.48096
BT_0327	1	1	2	1	0.938246	0.901242	0.77191	0.53932	0.297117	0.147802	0.093745	0.116184	0.108059	0.112845	0.938246	0.901497	0.686744	0.448186	0.216801	0.111634	0.0777522	0.0706755	0.0797454	0.0781301	0.938246	0.888346	0.801511	0.648144	0.307032	0.104906	0.0906631	0.0962852	0.0668148	0.0565079	0.938246	0.914517	0.849564	0.685617	0.286901	0.111482	0.0972096	0.0713825	0.0771332	0.0730713	52.5851	51.4461	53.3427	53.5808	0.75761
BT_0328	1	2	1	0																					0.938246	0.871585	0.786388	0.635915	0.24151	0.0844114	0.0573308	0.0668569	0.0818977	0.0794392													52.8541
BT_0329	12	11	9	9	0.938246	0.909992	0.774093	0.598849	0.363958	0.181084	0.113424	0.136501	0.12418	0.130666	0.938246	0.867154	0.682686	0.520901	0.263287	0.136001	0.0769557	0.0735898	0.0909822	0.0889172	0.938246	0.888346	0.801511	0.648144	0.266717	0.118344	0.0735312	0.0774713	0.070306	0.0786905	0.938246	0.880007	0.822224	0.641906	0.29519	0.150457	0.102784	0.0862104	0.0759147	0.0791	53.3747	52.0103	53.1519	53.3716	-0.222769
BT_0330	11	12	11	11	0.938246	0.918913	0.814763	0.694884	0.491588	0.302334	0.156692	0.181069	0.142799	0.145017	0.938246	0.858974	0.7197	0.5823	0.342022	0.197753	0.109695	0.0889307	0.0932871	0.0951758	0.938246	0.914733	0.825318	0.667396	0.448818	0.212957	0.117142	0.0982181	0.0827888	0.0933295	0.938246	0.923571	0.842635	0.681652	0.377954	0.224869	0.127797	0.08201	0.0679996	0.0705364	55.5053	53.0723	54.6957	54.4452	-0.80962
BT_0331	18	16	15	15	0.938246	0.875974	0.798504	0.687151	0.482641	0.256546	0.15409	0.160285	0.122497	0.144377	0.938246	0.883992	0.785992	0.637098	0.399089	0.212391	0.12494	0.0918968	0.0917138	0.0875024	0.938246	0.888346	0.801511	0.648144	0.433772	0.219169	0.124434	0.0928097	0.0788905	0.0830593	0.938246	0.880007	0.836581	0.736279	0.437617	0.235942	0.126564	0.0847495	0.0808765	0.069055	55.0951	54.0796	54.4737	55.1271	-0.62133
BT_0333	3	3	3	3	0.938246	0.884237	0.766375	0.662244	0.590831	0.387918	0.240839	0.305744	0.270953	0.234007	0.938246	0.901497	0.732869	0.597153	0.448595	0.268971	0.182943	0.170204	0.234872	0.185367	0.938246	0.863439	0.779039	0.629972	0.522077	0.272896	0.21078	0.194931	0.209213	0.221339	0.938246	0.89693	0.831627	0.673487	0.434719	0.258106	0.1973	0.151317	0.184437	0.165841	56.782	53.9825	54.9813	54.6982	-1.80072
BT_0335	1	1	1	1	0.938246	0.892659	0.637038	0.442976	0.277127	0.148874	0.131891	0.152927	0.230295	0.153908	0.938246	0.858974	0.67983	0.490239	0.211094	0.121804	0.0862871	0.0679207	0.194584	0.0864222	0.938246	0.905765	0.817227	0.660853	0.162432	0.113166	0.0919928	0.0926906	0.100994	0.0827374	0.938246	0.880007	0.778108	0.416124	0.176703	0.131258	0.106218	0.0739607	0.151932	0.0727259	51.1657	51.4936	52.8321	51.3844	1.66645
BT_0346	4	4	3	4	0.938246	0.884237	0.671094	0.526762	0.333491	0.148039	0.0893016	0.102135	0.105007	0.113921	0.938246	0.858974	0.675393	0.502626	0.236182	0.129031	0.063623	0.0663473	0.0658421	0.082729	0.938246	0.888346	0.801511	0.648144	0.253357	0.105173	0.0831803	0.0904781	0.0814214	0.0819391	0.938246	0.923571	0.79309	0.550215	0.240829	0.14068	0.0947106	0.0704232	0.0647827	0.0626003	52.3444	51.7662	53.0561	52.5556	0.711677
BT_0347	28	29	24	28	0.938246	0.901242	0.883388	0.745606	0.54372	0.318137	0.227055	0.332995	0.248332	0.198775	0.938246	0.867154	0.798012	0.629964	0.436236	0.248889	0.169815	0.18394	0.166453	0.135168	0.938246	0.879886	0.793878	0.641971	0.487992	0.264785	0.196995	0.22006	0.157806	0.115325	0.938246	0.914517	0.868261	0.783938	0.484125	0.278892	0.210127	0.186766	0.152714	0.104426	56.3951	54.3511	55.0442	55.9975	-1.35091
BT_0348	2	0	3	3	0.938246	0.901242	0.622875	0.3543	0.205054	0.0851675	0.0620124	0.116445	0.09918	0.133736											0.938246	0.879886	0.793878	0.641971	0.348875	0.188951	0.155916	0.138487	0.190248	0.174889	0.938246	0.905638	0.735922	0.556162	0.315907	0.16189	0.129333	0.127027	0.168815	0.141361	50.5252		53.5014	52.6112	2.97618
BT_0350	8	9	9	7	0.938246	0.918913	0.79055	0.592829	0.389519	0.179088	0.125072	0.17346	0.142204	0.136408	0.938246	0.850946	0.687512	0.506447	0.279787	0.115394	0.0761473	0.0668317	0.0702289	0.0769742	0.938246	0.914733	0.825318	0.667396	0.372655	0.133231	0.111261	0.106613	0.10481	0.0923219	0.938246	0.905638	0.741208	0.556523	0.282007	0.134185	0.101925	0.0709885	0.0959783	0.0826845	53.5062	51.9962	53.8975	52.5662	0.391329
BT_0352	1	2	1	2	0.938246	0.892659	0.575291	0.434473	0.365522	0.200519	0.185337	0.214548	0.238411	0.177914	0.938246	0.850946	0.561193	0.488377	0.265559	0.176757	0.148869	0.146343	0.255195	0.278405	0.938246	0.888346	0.801511	0.648144	0.39476	0.260464	0.269126	0.200949	0.336587	0.363575	0.938246	0.89693	0.876257	0.737746	0.489422	0.26141	0.301101	0.24224	0.470212	0.408199	51.0551	50.8601	53.8174	55.2828	2.7623
BT_0353	5	4	2	2	0.938246	0.909992	0.783193	0.663744	0.447915	0.257659	0.192786	0.199865	0.165812	0.161452	0.938246	0.858974	0.65234	0.535867	0.264353	0.1331	0.0839174	0.0728006	0.0869502	0.0849202	0.938246	0.863439	0.779039	0.629972	0.469302	0.511067	0.424035	0.192384	0.234466	0.199236	0.938246	0.888388	0.916419	0.637898	0.452701	0.297145	0.161009	0.120665	0.137059	0.0990973	54.6583	51.979	57.6989	55.154	3.04057
BT_0354	2	2	1	1	0.938246	0.884237	0.715272	0.611516	0.355306	0.241328	0.168899	0.152636	0.139608	0.166741	0.938246	0.892659	0.729163	0.547453	0.289565	0.176674	0.0980356	0.0938676	0.101507	0.119838	0.938246	0.879886	0.793878	0.641971	0.285411	0.169046	0.108632	0.12125	0.093228	0.127482	0.938246	0.880007	0.712812	0.565664	0.37402	0.210894	0.154422	0.103488	0.0502581	0.100811	53.3461	52.5187	53.2091	53.3119	-0.137083
BT_0355	1	1	1	1	0.938246	0.928012	0.615064	0.354934	0.130751	0.0503098	0.0346909	0.0489765	0.0453678	0.0545566	0.938246	0.883992	0.622211	0.315877	0.0981411	0.050503	0.0265041	0.0250326	0.0321314	0.0249588	0.938246	0.914733	0.825318	0.667396	0.103757	0.0448861	0.0340258	0.0381684	0.0438322	0.0402689	0.938246	0.89693	0.762907	0.657124	0.365042	0.215566	0.10063	0.077413	0.0549981	0.0459208	50.5209	50.2902	52.7789	54.016	2.258
BT_0356	2	2	2	1	0.938246	0.875974	0.635802	0.45947	0.310861	0.146935	0.118818	0.155702	0.151552	0.169911	0.938246	0.858974	0.672017	0.499675	0.247067	0.151135	0.104598	0.131786	0.144251	0.163776	0.938246	0.914733	0.825318	0.667396	0.215517	0.119058	0.0969572	0.111648	0.0840653	0.109974											51.4588	51.615	53.0761		1.61731
BT_0364	3	2	2	2	0.938246	0.884237	0.87457	0.727894	0.421037	0.257351	0.295983	0.221546	0.161249	0.157779	0.938246	0.858974	0.635557	0.440876	0.209085	0.110078	0.188891	0.0737566	0.0662689	0.0322773																					55.1188	51.1429
BT_0368	13	12	13	8	0.938246	0.928012	0.840541	0.619115	0.417976	0.183182	0.132226	0.158424	0.169365	0.180009	0.938246	0.850946	0.707769	0.502561	0.247764	0.115095	0.0658829	0.0673245	0.0701151	0.0836972	0.938246	0.863439	0.779039	0.629972	0.289762	0.120177	0.0875005	0.080605	0.0831171	0.0727946	0.938246	0.880007	0.732405	0.586685	0.313093	0.150789	0.100001	0.0924753	0.0962456	0.0916778	53.9223	51.8973	53.0722	52.8597	-0.850162
BT_0370	29	29	27	28	0.938246	0.918913	0.709872	0.488846	0.241592	0.1109	0.0819803	0.103618	0.0971799	0.111344	0.938246	0.850946	0.675316	0.426948	0.155781	0.0773047	0.0468273	0.0453749	0.0516138	0.0547557	0.938246	0.879886	0.793878	0.641971	0.162123	0.0782053	0.056125	0.0608264	0.0554905	0.0542802	0.938246	0.871782	0.697046	0.415922	0.163442	0.0884964	0.0656308	0.0577956	0.0541686	0.052392	51.8141	51.0575	52.6487	51.1308	0.834558
BT_0371	2	2	2	2	0.938246	0.875974	0.613627	0.456554	0.274481	0.101793	0.0858807	0.127818	0.125584	0.147769	0.938246	0.875492	0.718169	0.498189	0.255362	0.108675	0.0567128	0.0665827	0.0914049	0.0864701	0.938246	0.888346	0.801511	0.648144	0.331645	0.137245	0.0820066	0.0919596	0.0932602	0.115065	0.938246	0.914517	0.73071	0.704043	0.306078	0.156451	0.109403	0.111823	0.0988349	0.114521	51.2245	51.9505	53.467	53.5099	2.24256
BT_0372	10	9	8	7	0.938246	0.918913	0.837664	0.686156	0.461201	0.210294	0.129262	0.148703	0.132858	0.134994	0.938246	0.850946	0.716451	0.570542	0.321311	0.165676	0.0784939	0.0629524	0.0720442	0.0740005	0.938246	0.888346	0.801511	0.648144	0.359178	0.169647	0.103268	0.0918499	0.0741989	0.0689512	0.938246	0.871782	0.81723	0.656121	0.335549	0.190573	0.113631	0.0728519	0.0753811	0.0726093	54.7855	52.8078	53.7963	53.797	-0.98924
BT_0373	17	18	20	16	0.938246	0.918913	0.657736	0.432476	0.265002	0.112359	0.0843848	0.119083	0.108404	0.132666	0.938246	0.883992	0.590122	0.402434	0.169111	0.0919135	0.0556938	0.0584485	0.0600853	0.0743726	0.938246	0.896971	0.809293	0.654437	0.16998	0.0910523	0.0652218	0.0685453	0.0605718	0.0661946	0.938246	0.89693	0.67328	0.436809	0.185929	0.104519	0.0819306	0.0694309	0.0628919	0.0672893	51.3258	50.6585	52.8072	51.2375	1.48143
BT_0374	17	17	9	13	0.938246	0.875974	0.821306	0.597026	0.374598	0.183387	0.111771	0.131411	0.112757	0.129314	0.938246	0.892659	0.740883	0.546937	0.278802	0.143792	0.0715834	0.0666832	0.0807277	0.0835896	0.938246	0.863439	0.779039	0.629972	0.338965	0.163681	0.0950247	0.099055	0.0818819	0.0993517	0.938246	0.888388	0.768402	0.590063	0.294664	0.159103	0.0910289	0.0666147	0.0783989	0.071613	53.557	52.5087	53.413	52.973	-0.143932
BT_0376	2	2	0	0
BT_0379	12	8	10	6	0.938246	0.918913	0.533245	0.339828	0.191171	0.061562	0.0689808	0.0703733	0.0451224	0.0577823											0.938246	0.871585	0.786388	0.635915	0.160067	0.109904	0.070011	0.0760275	0.0570802	0.0973834	0.938246	0.880007	0.632865	0.447521	0.154069	0.0833836	0.054801	0.0465983	0.0384899	0.0407517	50.1818		52.5724	51.0643	2.39058
BT_0380	8	8	5	3	0.938246	0.892659	0.73246	0.575781	0.343017	0.157624	0.106482	0.129554	0.135043	0.163438	0.938246	0.892659	0.760634	0.499325	0.273689	0.131935	0.067847	0.0749122	0.0854289	0.10349	0.938246	0.888346	0.801511	0.648144	0.315373	0.148099	0.104688	0.133523	0.0987091	0.10179	0.938246	0.871782	0.841088	0.672213	0.413098	0.186239	0.151711	0.0985195	0.119057	0.0874579	52.8503	52.2189	53.4027	54.3866	0.552339
BT_0381	10	6	8	8	0.938246	0.892659	0.721775	0.548629	0.353554	0.200029	0.137366	0.153505	0.142345	0.145213	0.938246	0.858974	0.664991	0.49011	0.230082	0.123137	0.070523	0.0617324	0.0876319	0.0772752	0.938246	0.871585	0.786388	0.635915	0.241594	0.120736	0.0669499	0.0856032	0.0682474	0.0798963	0.938246	0.905638	0.888007	0.597833	0.363954	0.199834	0.148534	0.103605	0.107567	0.0928766	52.8204	51.6098	52.9073	53.8	0.0869391
BT_0382	1	1	0	2	0.938246	0.875974	0.726936	0.516814	0.303236	0.146027	0.0979849	0.12304	0.140009	0.0947877																					0.938246	0.871782	0.658363	0.413792	0.217051	0.114759	0.091159	0.0652588	0.0826053	0.0805879	52.2868			51.0984
BT_0383	11	9	8	12	0.938246	0.892659	0.803569	0.647086	0.4199	0.163162	0.125969	0.145838	0.123067	0.139906	0.938246	0.850946	0.785133	0.59608	0.28454	0.109386	0.0598665	0.0612858	0.0802218	0.0793973	0.938246	0.871585	0.786388	0.635915	0.255858	0.149984	0.10567	0.102418	0.0904531	0.0935714	0.938246	0.914517	0.822738	0.672573	0.297273	0.141575	0.112706	0.0899946	0.0845146	0.0804346	54.017	52.8398	52.9967	53.547	-1.02024
BT_0384	0	0	1	0											0.938246	0.892659	0.705303	0.578021	0.378478	0.225014	0.108164	0.111792	0.181711	0.148973																						53.1532
BT_0386	2	2	0	2	0.938246	0.928012	0.733205	0.570328	0.359902	0.186567	0.117089	0.153026	0.144412	0.148453	0.938246	0.850946	0.658329	0.53134	0.249199	0.121359	0.0927598	0.0730725	0.0813592	0.0823589											0.938246	0.923571	0.945121	0.937646	0.312891	0.167917	0.0748024	0.0844765	0.0729542	0.0773097	53.0226	51.8801		54.8808
BT_0397	1	1	2	1																					0.938246	0.896971	0.809293	0.654437	0.184931	0.111758	0.0782627	0.0772484	0.0817335	0.0895008													52.8516
BT_0398	1	1	0	0	0.938246	0.901242	0.866823	0.636453	0.426399	0.274462	0.229042	0.318275	0.2487	0.282555	0.938246	0.901497	0.813756	0.579454	0.302924	0.174801	0.148224	0.14287	0.127615	0.164907																					54.2114	52.942
BT_0406	3	3	4	3	0.938246	0.884237	0.704092	0.483508	0.302114	0.141995	0.118343	0.204669	0.199562	0.201213	0.938246	0.867154	0.728474	0.5318	0.285454	0.123394	0.100745	0.131706	0.178807	0.209357	0.938246	0.896971	0.809293	0.654437	0.142401	0.103617	0.0739446	0.10464	0.103265	0.143566	0.938246	0.888388	0.742046	0.457912	0.182403	0.105579	0.0915341	0.0984643	0.095987	0.155607	51.7593	52.1061	52.6868	51.4819	0.927467
BT_0408	2	2	1	0	0.938246	0.909992	0.825211	0.670461	0.406458	0.21673	0.16673	0.210805	0.184586	0.254119	0.938246	0.867154	0.870911	0.659284	0.32361	0.196812	0.121393	0.139789	0.129156	0.180417	0.938246	0.896971	0.809293	0.654437	0.425237	0.150563	0.123434	0.0742717	0.0838388	0.0644946											54.1171	53.674	54.2237		0.106536
BT_0409	10	10	8	7	0.938246	0.901242	0.746936	0.585804	0.294992	0.148231	0.091721	0.116186	0.117372	0.119543	0.938246	0.892659	0.688775	0.516559	0.221844	0.110921	0.0628605	0.0578063	0.0642423	0.0741142	0.938246	0.879886	0.793878	0.641971	0.177428	0.0862714	0.0667453	0.0686794	0.0596096	0.0547738	0.938246	0.923571	0.799703	0.532118	0.211853	0.109501	0.0847381	0.0735998	0.0771821	0.0570732	52.76	51.877	52.701	52.3034	-0.0589434
BT_0410	13	13	13	13	0.938246	0.928012	0.799357	0.596724	0.389374	0.19739	0.12451	0.148569	0.138649	0.144727	0.938246	0.892659	0.766953	0.540037	0.296446	0.159047	0.0898901	0.0782526	0.0856614	0.093782	0.938246	0.914733	0.825318	0.667396	0.338895	0.164665	0.0898619	0.0858831	0.078749	0.0698182	0.938246	0.888388	0.851977	0.657773	0.359106	0.188323	0.125163	0.0787959	0.0805565	0.0757486	53.6192	52.6514	53.8293	54.035	0.210102
BT_0412	1	3	2	0	0.938246	0.918913	0.635564	0.462409	0.307522	0.188565	0.156011	0.144902	0.160827	0.161784	0.938246	0.883992	0.696506	0.514545	0.295159	0.160703	0.0837844	0.0721964	0.096775	0.103373	0.938246	0.905765	0.817227	0.660853	0.260034	0.135501	0.0733701	0.0909731	0.0880535	0.132557											51.5555	52.2277	53.2186		1.66313
BT_0416	18	14	9	9	0.938246	0.884237	0.715052	0.490358	0.276938	0.128404	0.0897777	0.120558	0.126619	0.139466	0.938246	0.901497	0.810093	0.516795	0.23317	0.119416	0.0747954	0.0654359	0.0792926	0.0900088	0.938246	0.863439	0.779039	0.629972	0.179155	0.0970615	0.0776795	0.0829091	0.0649985	0.074641	0.938246	0.888388	0.736184	0.477877	0.190861	0.1104	0.0787894	0.0830609	0.0800191	0.0902779	51.9043	52.3044	52.5656	51.6642	0.661281
BT_0417	12	12	12	9	0.938246	0.909992	0.793768	0.577234	0.285891	0.107889	0.0883497	0.106034	0.101798	0.116175	0.938246	0.883992	0.671545	0.46982	0.186624	0.0789919	0.0440223	0.0515528	0.0586449	0.0660054	0.938246	0.905765	0.817227	0.660853	0.233799	0.0936426	0.051474	0.0632029	0.0543803	0.0504664	0.938246	0.871782	0.850895	0.611232	0.269814	0.101558	0.0605168	0.0586241	0.0547031	0.0634818	52.7679	51.4006	53.1293	53.088	0.361415
BT_0418	22	25	23	22	0.938246	0.901242	0.717992	0.487398	0.305777	0.149866	0.135119	0.184297	0.17477	0.202983	0.938246	0.901497	0.731268	0.518118	0.229456	0.141375	0.098922	0.107787	0.119468	0.138812	0.938246	0.871585	0.786388	0.635915	0.175272	0.11277	0.106807	0.118641	0.108694	0.110646	0.938246	0.871782	0.73259	0.505948	0.229129	0.156762	0.156804	0.139357	0.149062	0.147671	51.9085	51.9791	52.5836	51.8355	0.675167
BT_0419	1	4	2	2	0.938246	0.901242	0.682127	0.466703	0.249085	0.129257	0.108175	0.14345	0.123707	0.131488	0.938246	0.875492	0.816993	0.613098	0.235353	0.0790864	0.042927	0.0606453	0.0662557	0.0769833	0.938246	0.914733	0.825318	0.667396	0.181905	0.0946258	0.0730398	0.0712875	0.0593313	0.0674996	0.938246	0.880007	0.794878	0.487981	0.225777	0.107722	0.0909456	0.0650162	0.0620705	0.0665639	51.5311	52.8115	52.9776	52.0662	1.44647
BT_0421	28	28	23	22	0.938246	0.901242	0.805048	0.472215	0.27538	0.119668	0.0859399	0.115199	0.107739	0.119708	0.938246	0.867154	0.710963	0.409273	0.18997	0.0962594	0.0569178	0.0579451	0.0668578	0.0650901	0.938246	0.871585	0.786388	0.635915	0.184949	0.090496	0.0624752	0.0665122	0.0627728	0.0693648	0.938246	0.923571	0.821576	0.42158	0.17872	0.0940845	0.0609629	0.0579607	0.0543245	0.0586347	52.1259	51.207	52.6571	51.6473	0.531257
BT_0426	2	1	1	1	0.938246	0.875974	0.65962	0.565331	0.307595	0.148455	0.119153	0.109954	0.139522	0.114137	0.938246	0.858974	0.661645	0.518081	0.189042	0.0947864	0.051627	0.0521232	0.0697639	0.0577673	0.938246	0.905765	0.817227	0.660853	0.238292	0.154065	0.0983498	0.0946934	0.118215	0.106573	0.938246	0.923571	0.758077	0.605517	0.260664	0.134799	0.0851561	0.0702932	0.0749688	0.0751773	52.3563	51.5987	53.1423	52.836	0.786043
BT_0428	18	17	15	13	0.938246	0.909992	0.710882	0.512002	0.317321	0.155896	0.111037	0.139407	0.140929	0.150733	0.938246	0.867154	0.666803	0.481503	0.227085	0.110698	0.0694388	0.0690458	0.0817502	0.0867503	0.938246	0.888346	0.801511	0.648144	0.187691	0.102846	0.0772739	0.0813733	0.0777961	0.085275	0.938246	0.923571	0.782607	0.576368	0.259257	0.14399	0.104177	0.0944967	0.0954286	0.0919145	52.2469	51.5449	52.7909	52.7031	0.544002
BT_0429	11	11	10	8	0.938246	0.901242	0.787289	0.58644	0.294855	0.123956	0.0846709	0.112436	0.107898	0.116259	0.938246	0.867154	0.722478	0.513447	0.204109	0.0881782	0.0519113	0.0526244	0.0648015	0.069925	0.938246	0.914733	0.825318	0.667396	0.227891	0.106677	0.0664639	0.0694436	0.075801	0.0809539	0.938246	0.89693	0.837278	0.593089	0.212181	0.108381	0.0943069	0.0604708	0.0726281	0.0644981	52.8542	51.8539	53.1508	52.7187	0.296631
BT_0430	22	24	20	21	0.938246	0.875974	0.73554	0.567395	0.325945	0.149945	0.0989365	0.118769	0.109644	0.116837	0.938246	0.892659	0.733619	0.525418	0.261776	0.120242	0.0615511	0.0579776	0.0635413	0.0710169	0.938246	0.896971	0.809293	0.654437	0.246485	0.104104	0.0617555	0.0648839	0.0624633	0.0635414	0.938246	0.888388	0.820667	0.642053	0.266506	0.123668	0.0856864	0.0670616	0.0650481	0.0633734	52.7609	52.2717	53.1208	53.2009	0.359948
BT_0432	1	0	0	0																															0.938246	0.871782	0.710442	0.626417	0.259181	0.169034	0.102257	0.0901071	0.0839316	0.0870638				52.7799
BT_0433	12	12	11	8	0.938246	0.909992	0.718404	0.566964	0.340756	0.173315	0.119671	0.123678	0.113609	0.121748	0.938246	0.858974	0.739157	0.538967	0.275827	0.142563	0.0869574	0.0727187	0.0833675	0.0867749	0.938246	0.905765	0.817227	0.660853	0.284536	0.142948	0.094179	0.0899382	0.0786202	0.115351	0.938246	0.914517	0.82019	0.61875	0.302781	0.159717	0.108877	0.0830452	0.0830854	0.0870185	52.8764	52.389	53.3712	53.3162	0.494822
BT_0434	0	2	1	0
BT_0435	7	6	5	4	0.938246	0.892659	0.768019	0.632022	0.432865	0.256544	0.180811	0.274843	0.251456	0.22322	0.938246	0.883992	0.63628	0.524015	0.286044	0.157939	0.115629	0.111331	0.163564	0.174666	0.938246	0.914733	0.825318	0.667396	0.354173	0.19501	0.145968	0.177374	0.195964	0.217352	0.938246	0.923571	0.939323	0.695468	0.4476	0.24184	0.158338	0.148668	0.181407	0.160485	54.0258	51.8218	53.7293	54.9495	-0.296518
BT_0436	0	0	0	0											0.938246	0.850946	0.781866	0.631478	0.431455	0.189786	0.0739276	0.0685927	0.0816679	0.0812696																						54.0767
BT_0440	2	1	1	1	0.938246	0.901242	0.714475	0.569582	0.357765	0.185887	0.149319	0.23862	0.229647	0.255191	0.938246	0.858974	0.550629	0.511506	0.251583	0.139197	0.101295	0.125997	0.153276	0.155715											0.938246	0.888388	0.896457	0.572956	0.318003	0.239919	0.267008	0.171754	0.289831	0.233228	52.6558	51.1647		52.989
BT_0441	2	1	1	1	0.938246	0.918913	0.766369	0.655963	0.379414	0.231798	0.18219	0.211101	0.163802	0.160376											0.938246	0.905765	0.817227	0.660853	0.227491	0.129919	0.0765235	0.0578444	0.0271596	0.0313971											53.9074		53.1836		-0.723849
BT_0442	3	2	2	1	0.938246	0.901242	0.781595	0.618526	0.426201	0.229008	0.173959	0.27184	0.255344	0.236189	0.938246	0.858974	0.695485	0.502485	0.260549	0.121265	0.0786156	0.071693	0.0881782	0.109942	0.938246	0.905765	0.817227	0.660853	0.368674	0.188981	0.132806	0.136069	0.131294	0.105129											53.7869	51.8828	53.9372		0.150251
BT_0445	1	2	4	2	0.938246	0.909992	0.834748	0.662154	0.472287	0.323856	0.220523	0.259021	0.31518	0.198743	0.938246	0.875492	0.810849	0.576392	0.376309	0.176485	0.128463	0.0816925	0.0995655	0.0850843	0.938246	0.871585	0.786388	0.635915	0.329003	0.128476	0.0904856	0.077482	0.0793653	0.0563647	0.938246	0.880007	0.850695	0.68945	0.430547	0.184374	0.132332	0.087277	0.0621425	0.0525238	55.0878	53.5104	53.3842	54.703	-1.70366
BT_0447	2	4	2	5	0.938246	0.884237	0.787627	0.494921	0.273169	0.135458	0.0950701	0.134883	0.116209	0.138853	0.938246	0.867154	0.68525	0.498881	0.283931	0.175435	0.143694	0.138655	0.138978	0.110707	0.938246	0.888346	0.801511	0.648144	0.292307	0.19908	0.164233	0.17822	0.185302	0.119066	0.938246	0.923571	0.84974	0.570055	0.302778	0.156581	0.120213	0.0925146	0.126212	0.10476	52.1708	51.9318	53.2969	53.0378	1.1261
BT_0448	3	3	4	3	0.938246	0.884237	0.778521	0.583523	0.431099	0.197395	0.142491	0.150198	0.143831	0.148199	0.938246	0.867154	0.750209	0.528998	0.294693	0.142687	0.0844204	0.0810682	0.0860718	0.0910651	0.938246	0.879886	0.793878	0.641971	0.319088	0.16712	0.0740706	0.0706847	0.0509666	0.048282	0.938246	0.89693	0.7384	0.690931	0.357418	0.27435	0.124093	0.0635691	0.0593495	0.0601052	53.7358	52.4611	53.5266	54.3516	-0.209143
BT_0450	0	0	0	1	0.938246	0.928012	0.740971	0.629489	0.436195	0.245038	0.178493	0.153973	0.137041	0.138415																															54.2629
BT_0452	1	2	2	0	0.938246	0.875974	0.62596	0.425323	0.259861	0.129201	0.118088	0.139421	0.130225	0.141065																															51.0305
BT_0453	0	1	1	0											0.938246	0.858974	0.755634	0.514363	0.279277	0.175871	0.0975102	0.18759	0.196062	0.276923	0.938246	0.905765	0.817227	0.660853	0.403203	0.218108	0.140763	0.36944	0.250756	0.59211												52.032	53.7564
BT_0455	14	15	13	12	0.938246	0.909992	0.767965	0.58088	0.273897	0.124576	0.0874936	0.116016	0.116071	0.12676	0.938246	0.875492	0.733105	0.527136	0.213359	0.110353	0.0642206	0.0650402	0.0637525	0.0776652	0.938246	0.888346	0.801511	0.648144	0.231307	0.113126	0.0874308	0.0816929	0.0860296	0.0870971	0.938246	0.880007	0.794915	0.592131	0.205723	0.103983	0.0784835	0.0666743	0.0659754	0.0709354	52.6572	52.025	52.968	52.5487	0.310814
BT_0456	18	12	12	9	0.938246	0.909992	0.804316	0.620002	0.314318	0.132477	0.102214	0.1343	0.145277	0.120204	0.938246	0.883992	0.809787	0.556684	0.264533	0.122491	0.0794617	0.0726174	0.118429	0.102019	0.938246	0.896971	0.809293	0.654437	0.264535	0.117824	0.063177	0.0663034	0.0768781	0.065047	0.938246	0.871782	0.781753	0.584677	0.257012	0.13411	0.105567	0.0768173	0.0651645	0.0761098	53.1766	52.6125	53.214	52.7216	0.0374135
BT_0457	7	5	6	6	0.938246	0.884237	0.742084	0.585097	0.334338	0.177914	0.108536	0.134754	0.115	0.134049	0.938246	0.901497	0.785518	0.544037	0.267565	0.156454	0.0883049	0.0813366	0.0896354	0.0931424	0.938246	0.888346	0.801511	0.648144	0.226825	0.117167	0.0919536	0.101002	0.0753988	0.0804352	0.938246	0.905638	0.870181	0.63833	0.246936	0.100411	0.103904	0.0705115	0.0834326	0.0840134	52.9846	52.5785	52.9567	53.1553	-0.0278247
BT_0458	10	12	11	11	0.938246	0.875974	0.780369	0.609158	0.362236	0.132616	0.102106	0.133718	0.11414	0.140256	0.938246	0.883992	0.750268	0.581797	0.277314	0.116664	0.0727772	0.0706516	0.0871071	0.0911944	0.938246	0.879886	0.793878	0.641971	0.30472	0.123641	0.0822215	0.105903	0.100318	0.0869795	0.938246	0.905638	0.87941	0.655782	0.339433	0.127981	0.112033	0.0776131	0.0707797	0.0845756	53.276	52.654	53.247	53.7905	-0.0289473
BT_0459	32	30	31	26	0.938246	0.909992	0.750944	0.546734	0.322806	0.149868	0.104568	0.140369	0.134833	0.149962	0.938246	0.850946	0.671807	0.489786	0.21954	0.107624	0.0664508	0.0643868	0.0776075	0.0830861	0.938246	0.905765	0.817227	0.660853	0.207584	0.104973	0.0767237	0.0849567	0.0804089	0.0762077	0.938246	0.914517	0.831098	0.570589	0.237654	0.122703	0.0958014	0.0844088	0.0850476	0.0878588	52.6307	51.5611	52.9988	52.6784	0.368147
BT_0460	14	10	14	12	0.938246	0.909992	0.762642	0.628276	0.292522	0.126385	0.0844624	0.108537	0.108737	0.124121	0.938246	0.892659	0.790283	0.601844	0.231007	0.114331	0.0680791	0.064854	0.0658338	0.0872794	0.938246	0.896971	0.809293	0.654437	0.235594	0.11099	0.0746177	0.0771397	0.079445	0.0680627	0.938246	0.871782	0.78842	0.62429	0.222068	0.1144	0.0919004	0.0751558	0.0622462	0.0609444	53.0164	52.7079	53.0651	52.7793	0.0486855
BT_0461	35	33	27	30	0.938246	0.892659	0.829059	0.671633	0.420251	0.167489	0.115935	0.137726	0.120704	0.137951	0.938246	0.858974	0.769176	0.592139	0.309338	0.111949	0.0729368	0.0668574	0.0770002	0.0790245	0.938246	0.888346	0.801511	0.648144	0.39913	0.109491	0.0801042	0.0786455	0.0816803	0.0781478	0.938246	0.914517	0.902433	0.756864	0.384812	0.140002	0.0976556	0.0747519	0.0777179	0.0714264	54.2337	52.9075	53.8201	54.6209	-0.413673
BT_0466	1	0	0	0
BT_0486	19	21	20	20	0.938246	0.892659	0.667716	0.436947	0.25443	0.117615	0.084229	0.107206	0.11167	0.121512	0.938246	0.867154	0.597921	0.389836	0.165125	0.0840329	0.0570233	0.0513132	0.0643774	0.0650013	0.938246	0.879886	0.793878	0.641971	0.190323	0.0950855	0.0673532	0.0715112	0.0664332	0.0578597	0.938246	0.880007	0.698797	0.455639	0.215295	0.111815	0.0892163	0.0708091	0.0804353	0.0690482	51.3444	50.5909	52.7499	51.505	1.40553
BT_0487	18	14	12	11	0.938246	0.901242	0.760499	0.569931	0.304047	0.147048	0.106536	0.143032	0.11678	0.138517	0.938246	0.892659	0.773506	0.53539	0.237561	0.125829	0.0750813	0.0684144	0.083244	0.0886741	0.938246	0.863439	0.779039	0.629972	0.17032	0.0821768	0.0590195	0.0663894	0.0576063	0.0652887	0.938246	0.871782	0.799746	0.577202	0.198705	0.107393	0.0814519	0.0635545	0.0597992	0.0596339	52.72	52.317	52.5357	52.4622	-0.184333
BT_0488	18	21	19	18	0.938246	0.892659	0.795572	0.687483	0.490302	0.297467	0.0995163	0.124294	0.115545	0.122177	0.938246	0.850946	0.746403	0.599085	0.38196	0.228331	0.0637243	0.0604053	0.0674666	0.0671645	0.938246	0.905765	0.817227	0.660853	0.441021	0.249919	0.0636637	0.0677475	0.0582402	0.0631064	0.938246	0.871782	0.783878	0.705218	0.429022	0.278324	0.0818276	0.0649531	0.0562136	0.0578914	55.3028	53.6535	54.7354	54.8327	-0.567434
BT_0489	13	13	14	14	0.938246	0.884237	0.80697	0.726854	0.551647	0.381768	0.326298	0.52221	0.465032	0.463826	0.938246	0.901497	0.767901	0.652895	0.455642	0.30807	0.257476	0.291566	0.381555	0.384883	0.938246	0.905765	0.817227	0.660853	0.508868	0.329416	0.314031	0.389553	0.37366	0.424895	0.938246	0.914517	0.84056	0.749865	0.473417	0.322856	0.289953	0.275966	0.323554	0.293251	57.6487	54.3687	55.3009	55.6169	-2.34778
BT_0494	1	1	2	1	0.938246	0.875974	0.622132	0.408267	0.291186	0.142825	0.134341	0.138853	0.137941	0.156011	0.938246	0.892659	0.673584	0.619339	0.348662	0.19869	0.15739	0.180319	0.237512	0.267033	0.938246	0.905765	0.817227	0.660853	0.0985175	0.0623689	0.0433924	0.0493746	0.0330847	0.061827	0.938246	0.888388	0.527041	0.371603	0.261424	0.148294	0.116525	0.101786	0.105761	0.120949	50.9947	52.8315	52.6959	50.3157	1.70112
BT_0495	0	1	1	0
BT_0498	3	2	3	3	0.938246	0.928012	0.978248	0.807784	0.654408	0.362307	0.272796	0.271574	0.189261	0.182147											0.938246	0.896971	0.809293	0.654437	0.48586	0.169964	0.112469	0.0670678	0.105405	0.0463186	0.938246	0.905638	0.879762	0.725363	0.296457	0.0903398	0.0585566	0.0555697	0.0779578	0.0517045	58.1167		54.6827	53.8705	-3.43393
BT_0500	7	6	3	4	0.938246	0.884237	0.598358	0.447812	0.240153	0.100295	0.0802764	0.112356	0.0989653	0.115836	0.938246	0.892659	0.703477	0.466352	0.235843	0.0962148	0.0573605	0.0647285	0.0627978	0.0760256	0.938246	0.863439	0.779039	0.629972	0.164645	0.0744564	0.0487086	0.0619063	0.0474536	0.0663738	0.938246	0.923571	0.781364	0.525565	0.235765	0.103058	0.0745264	0.058399	0.0507818	0.0638836	51.0612	51.6811	52.5164	52.3309	1.45514
BT_0502	13	9	8	7	0.938246	0.928012	0.642741	0.499225	0.33931	0.16929	0.109906	0.140903	0.126043	0.142354	0.938246	0.850946	0.673167	0.520025	0.248887	0.126548	0.0801975	0.0727952	0.0725349	0.0762907	0.938246	0.879886	0.793878	0.641971	0.255422	0.12021	0.0763535	0.0719228	0.0589772	0.0454636	0.938246	0.888388	0.696985	0.480606	0.200095	0.0967816	0.0747653	0.0714201	0.0792135	0.07485	52.0954	51.8933	53.0754	51.5808	0.980047
BT_0504	9	6	6	6	0.938246	0.909992	0.746872	0.522967	0.322642	0.155588	0.110809	0.156404	0.152015	0.181003	0.938246	0.875492	0.753777	0.538355	0.246907	0.14341	0.0838319	0.105098	0.106095	0.117971	0.938246	0.888346	0.801511	0.648144	0.215978	0.121007	0.0932349	0.0993488	0.0888378	0.0990315	0.938246	0.871782	0.749693	0.508881	0.237487	0.128155	0.110598	0.0929936	0.108966	0.0907557	52.4129	52.2523	52.898	52.0284	0.4851
BT_0505	2	1	1	1	0.938246	0.909992	0.717999	0.543813	0.340308	0.199546	0.110788	0.170758	0.144179	0.176131	0.938246	0.858974	0.645319	0.453716	0.197761	0.0976979	0.0743264	0.0834333	0.0833433	0.110241	0.938246	0.888346	0.801511	0.648144	0.236353	0.0977286	0.0658174	0.0806853	0.0701245	0.0465994	0.938246	0.871782	0.715203	0.535996	0.254429	0.139701	0.121695	0.10831	0.117603	0.11443	52.6414	51.1412	53.0044	52.1196	0.362991
BT_0506	4	1	1	0	0.938246	0.884237	0.721482	0.543828	0.370482	0.18618	0.100764	0.133992	0.125633	0.145832	0.938246	0.850946	0.679593	0.51836	0.274057	0.144118	0.0836142	0.0637812	0.097	0.0919816	0.938246	0.863439	0.779039	0.629972	0.238863	0.112712	0.0860931	0.0817109	0.041546	0.0746985											52.8627	52.0205	52.8426		-0.0201162
BT_0511	1	1	0	1	0.938246	0.909992	0.796432	0.623589	0.458942	0.335458	0.14569	0.220798	0.20303	0.207925	0.938246	0.858974	0.672941	0.50544	0.30103	0.228654	0.110881	0.196798	0.173538	0.209528											0.938246	0.905638	0.788787	0.622971	0.344296	0.258576	0.17283	0.192959	0.180054	0.181205	54.7044	51.8875		53.5325
BT_0517	5	5	3	5	0.938246	0.884237	0.719565	0.527565	0.307378	0.143663	0.102694	0.113756	0.1017	0.112888	0.938246	0.901497	0.67119	0.54005	0.288387	0.151735	0.0765481	0.0704095	0.0596821	0.0682698	0.938246	0.888346	0.801511	0.648144	0.299661	0.14225	0.0830246	0.0941781	0.0860963	0.0823101	0.938246	0.905638	0.790165	0.627533	0.281928	0.142139	0.0936819	0.0595219	0.0624284	0.0535438	52.3771	52.348	53.3439	53.1911	0.96685
BT_0518	29	30	26	26	0.938246	0.909992	0.812373	0.681889	0.496562	0.288245	0.134955	0.129741	0.114954	0.124552	0.938246	0.883992	0.770654	0.598912	0.381551	0.222201	0.0851892	0.0630283	0.0642403	0.0729682	0.938246	0.896971	0.809293	0.654437	0.459868	0.241147	0.0980133	0.0769517	0.0692652	0.0722001	0.938246	0.905638	0.841881	0.737592	0.395287	0.221873	0.114841	0.0669434	0.0701361	0.0595564	55.3994	53.763	54.8037	54.819	-0.59561
BT_0519	5	3	4	3	0.938246	0.918913	0.775658	0.606908	0.408965	0.229289	0.15928	0.188676	0.181174	0.165598	0.938246	0.901497	0.790016	0.586669	0.379435	0.206578	0.134391	0.0977741	0.11684	0.106159	0.938246	0.888346	0.801511	0.648144	0.2559	0.123583	0.0722036	0.0834882	0.0760832	0.111898	0.938246	0.888388	0.85847	0.764248	0.425363	0.213761	0.203552	0.0878517	0.0642607	0.079701	53.7831	53.6007	53.0789	55.2345	-0.704166
BT_0520	1	0	1	0																															0.938246	0.923571	0.781068	0.510487	0.184951	0.107283	0.0948211	0.0980272	0.0837238	0.0999008				51.9843
BT_0521	1	0	1	0
BT_0523	2	0	0	1	0.938246	0.901242	0.646197	0.655944	0.397714	0.214923	0.120373	0.158643	0.135863	0.113322																															53.661
BT_0524	5	5	4	3	0.938246	0.909992	0.755253	0.550231	0.357259	0.186288	0.129908	0.175158	0.143843	0.175136	0.938246	0.875492	0.75498	0.536641	0.279163	0.151866	0.0914239	0.091779	0.105612	0.121517	0.938246	0.871585	0.786388	0.635915	0.293332	0.168003	0.106834	0.129734	0.0968926	0.098222	0.938246	0.914517	0.819299	0.625425	0.343472	0.204668	0.151842	0.121751	0.12048	0.115417	52.8814	52.4139	53.2098	53.6414	0.328454
BT_0525	7	6	3	3	0.938246	0.928012	0.759302	0.591202	0.348684	0.14241	0.118332	0.142227	0.133113	0.152755	0.938246	0.850946	0.604202	0.437261	0.220378	0.110216	0.0719759	0.0637833	0.0652384	0.0778834	0.938246	0.863439	0.779039	0.629972	0.172128	0.0859102	0.0598963	0.0513376	0.0562272	0.0672849	0.938246	0.880007	0.727694	0.448179	0.175897	0.0957432	0.062788	0.0475902	0.0437624	0.0679728	53.0752	51.0141	52.5496	51.4665	-0.525568
BT_0531	9	10	7	8	0.938246	0.918913	0.815562	0.513283	0.29051	0.123465	0.0901188	0.120691	0.117526	0.141019	0.938246	0.850946	0.709457	0.447838	0.217659	0.101803	0.0606767	0.0559697	0.0657394	0.0746411	0.938246	0.905765	0.817227	0.660853	0.210565	0.0994044	0.0604502	0.0692246	0.0686389	0.0598759	0.938246	0.888388	0.762031	0.461386	0.232335	0.120038	0.07305	0.0665051	0.0736875	0.0669396	52.4566	51.4804	53.0256	51.853	0.568938
BT_0532	22	20	20	18	0.938246	0.875974	0.6956	0.483969	0.291602	0.137977	0.0979155	0.127273	0.121726	0.130752	0.938246	0.867154	0.655891	0.45597	0.218724	0.115279	0.0699684	0.0645386	0.0750782	0.0823536	0.938246	0.888346	0.801511	0.648144	0.249796	0.130561	0.0905627	0.096446	0.0768306	0.0886564	0.938246	0.905638	0.720309	0.49744	0.248465	0.139227	0.102295	0.0746576	0.0901296	0.0803365	51.8687	51.3428	53.0743	52.0001	1.20554
BT_0535	12	15	12	10	0.938246	0.875974	0.773297	0.662258	0.414929	0.148745	0.102609	0.131234	0.123833	0.137599	0.938246	0.850946	0.72423	0.613538	0.341293	0.0966967	0.060085	0.0619745	0.0695892	0.0845288	0.938246	0.905765	0.817227	0.660853	0.370009	0.102797	0.0724925	0.0733378	0.0686709	0.0709152	0.938246	0.923571	0.882373	0.740941	0.377569	0.152596	0.121024	0.083664	0.0763053	0.0740972	53.9092	52.9839	53.7874	54.5173	-0.12181
BT_0539	2	0	2	1																					0.938246	0.905765	0.817227	0.660853	0.114187	0.0587691	0.04208	0.0293812	0.0302831	0.0350474													52.7357
BT_0543	9	7	6	6	0.938246	0.875974	0.710836	0.552964	0.359587	0.209061	0.136047	0.167172	0.164506	0.14931	0.938246	0.867154	0.739015	0.500849	0.261658	0.14273	0.0820246	0.0794615	0.10756	0.10731	0.938246	0.871585	0.786388	0.635915	0.307715	0.160648	0.102255	0.0875391	0.0750158	0.0693793	0.938246	0.888388	0.802527	0.586692	0.300078	0.15377	0.120507	0.130845	0.0994718	0.107413	52.816	52.06	53.341	52.981	0.525007
BT_0545	2	3	1	2	0.938246	0.875974	0.340827	0.69924	0.274745	0.144657	0.171189	0.180953	0.238069	0.160713	0.938246	0.892659	0.175714	0.693736	0.160694	0.0840604	0.093083	0.0560813	0.143419	0.0765136	0.938246	0.914733	0.825318	0.667396	0.507148	0.258198	0.266066	0.362098	0.400714	0.478857	0.938246	0.880007	0.468017	0.671422	0.207753	0.106857	0.12177	0.0890734	0.126269	0.094971	51.3636	50.2524	54.869	51.6946	3.50541
BT_0549	1	1	0	0	0.938246	0.918913	0.653646	0.550805	0.342145	0.158588	0.0930288	0.115815	0.0820448	0.12479																															52.5573
BT_0550	14	14	13	13	0.938246	0.884237	0.793452	0.657131	0.397402	0.138581	0.0888849	0.108581	0.110179	0.119224	0.938246	0.892659	0.810929	0.632281	0.302965	0.112603	0.0604974	0.0558726	0.0730837	0.065071	0.938246	0.863439	0.779039	0.629972	0.272851	0.102542	0.062773	0.0642398	0.0573138	0.0676854	0.938246	0.871782	0.855481	0.696839	0.294458	0.113878	0.0723757	0.0580991	0.0521173	0.0488754	53.8424	53.2805	52.9794	53.699	-0.862959
BT_0553	2	2	0	2	0.938246	0.875974	0.766827	0.704365	0.580261	0.397258	0.212934	0.190895	0.122129	0.104864																															56.8465
BT_0555	24	23	19	19	0.938246	0.918913	0.823268	0.689078	0.477222	0.302234	0.210253	0.16669	0.130345	0.137718	0.938246	0.901497	0.736076	0.580144	0.362904	0.221558	0.15518	0.0877788	0.0940182	0.0870183	0.938246	0.888346	0.801511	0.648144	0.417224	0.226784	0.16466	0.0844309	0.0797819	0.0734207	0.938246	0.89693	0.824832	0.737946	0.436427	0.282248	0.201972	0.0952604	0.0769808	0.0666443	55.5379	53.4366	54.4782	55.55	-1.05967
BT_0557	49	48	42	43	0.938246	0.884237	0.746053	0.555771	0.326167	0.149585	0.102785	0.121887	0.120326	0.12661	0.938246	0.858974	0.692316	0.488933	0.229265	0.107779	0.0607129	0.0591354	0.0682109	0.0725578	0.938246	0.863439	0.779039	0.629972	0.223319	0.100392	0.0653758	0.0682241	0.0609799	0.0660464	0.938246	0.871782	0.756885	0.538736	0.240204	0.123342	0.0828078	0.0686424	0.0647963	0.0653431	52.713	51.7072	52.7542	52.3026	0.0411788
BT_0558	14	14	14	12	0.938246	0.892659	0.797647	0.650146	0.361305	0.143339	0.0978134	0.124114	0.124057	0.131728	0.938246	0.875492	0.764728	0.568926	0.278779	0.111633	0.0712677	0.0656066	0.0762163	0.0752164	0.938246	0.871585	0.786388	0.635915	0.275029	0.0953167	0.0699656	0.0630021	0.0700786	0.0749282	0.938246	0.880007	0.825728	0.721872	0.278322	0.110794	0.0868537	0.0614651	0.0745154	0.0641107	53.6041	52.6418	53.0298	53.655	-0.574293
BT_0560	2	1	0	0
BT_0561	1	0	0	1	0.938246	0.918913	0.709988	0.583284	0.331708	0.161877	0.141633	0.196096	0.206992	0.298621																					0.938246	0.914517	0.746395	0.470683	0.204025	0.0931585	0.0796954	0.0628857	0.0730545	0.0577278	52.5703			51.759
BT_0565	9	10	12	11	0.938246	0.875974	0.641412	0.433758	0.255824	0.119308	0.0870465	0.128462	0.110005	0.129189	0.938246	0.883992	0.68251	0.475958	0.191115	0.103659	0.0600726	0.0662685	0.0694451	0.0795924	0.938246	0.905765	0.817227	0.660853	0.179688	0.0892587	0.0613758	0.0701303	0.0559045	0.0646568	0.938246	0.888388	0.751224	0.474547	0.198031	0.117783	0.0899384	0.0782004	0.0803249	0.0797856	51.18	51.4797	52.9065	51.7341	1.72658
BT_0566	4	5	4	2	0.938246	0.875974	0.662096	0.539001	0.416146	0.163819	0.0988301	0.187924	0.110855	0.158586	0.938246	0.858974	0.602045	0.460387	0.23326	0.150013	0.0702995	0.0877981	0.118743	0.114011	0.938246	0.871585	0.786388	0.635915	0.242512	0.126848	0.060668	0.0861029	0.0730763	0.0761522	0.938246	0.871782	0.684622	0.488405	0.281798	0.106677	0.0743064	0.08513	0.0981468	0.0894447	52.7814	51.1364	52.92	51.8557	0.138565
BT_0568	4	5	3	5	0.938246	0.918913	0.673092	0.450871	0.281373	0.138343	0.0928497	0.121886	0.140603	0.163434	0.938246	0.901497	0.693595	0.519981	0.281712	0.143085	0.0912322	0.0786248	0.0972136	0.107089	0.938246	0.888346	0.801511	0.648144	0.252933	0.117498	0.0851192	0.103593	0.0902745	0.0947405	0.938246	0.905638	0.730069	0.583978	0.41614	0.149724	0.147271	0.109189	0.169118	0.150522	51.5225	52.1635	53.053	53.334	1.53045
BT_0569	10	10	9	10	0.938246	0.928012	0.804998	0.625961	0.283054	0.138981	0.0948581	0.121095	0.112301	0.128327	0.938246	0.850946	0.709848	0.501544	0.203861	0.0950055	0.0498935	0.0530476	0.0639893	0.067201	0.938246	0.914733	0.825318	0.667396	0.169197	0.0806291	0.0480097	0.0607609	0.0571913	0.0571124	0.938246	0.905638	0.870144	0.623972	0.199646	0.106252	0.0723218	0.0599367	0.0609974	0.0604942	53.1009	51.7274	52.9387	52.9231	-0.162179
BT_0571	10	9	8	5	0.938246	0.875974	0.752592	0.558205	0.325764	0.180512	0.111905	0.141656	0.123798	0.143199	0.938246	0.883992	0.704994	0.517913	0.251817	0.118396	0.0815538	0.0700063	0.0947397	0.0920234	0.938246	0.879886	0.793878	0.641971	0.227898	0.113599	0.0763478	0.0923838	0.0663716	0.0591461	0.938246	0.871782	0.856899	0.651666	0.392701	0.168856	0.168486	0.123931	0.113814	0.121788	52.7759	52.0154	52.9149	54.0736	0.138976
BT_0572	8	7	5	7	0.938246	0.909992	0.72579	0.429505	0.231025	0.098542	0.0740578	0.0968722	0.0976371	0.112384	0.938246	0.858974	0.71324	0.415393	0.165685	0.0779483	0.049411	0.0494538	0.0586248	0.0623258	0.938246	0.905765	0.817227	0.660853	0.137077	0.0714903	0.0476712	0.0440121	0.0544973	0.0489699	0.938246	0.914517	0.69231	0.396726	0.184053	0.0782489	0.060332	0.0457691	0.0457408	0.0466732	51.4659	51.1697	52.783	51.1379	1.31708
BT_0573	11	9	10	5	0.938246	0.892659	0.718237	0.550285	0.366554	0.191791	0.138654	0.155797	0.15273	0.171477	0.938246	0.883992	0.660339	0.483035	0.205	0.109685	0.0595386	0.0676271	0.0775933	0.0884023	0.938246	0.863439	0.779039	0.629972	0.202236	0.0901307	0.067489	0.0724259	0.0715556	0.0563993	0.938246	0.914517	0.792757	0.493088	0.22604	0.124508	0.0885131	0.077001	0.0725837	0.0789683	52.8253	51.4757	52.6554	52.1096	-0.169911
BT_0574	8	10	12	10	0.938246	0.928012	0.728641	0.554299	0.40758	0.309346	0.226941	0.350861	0.356595	0.361993	0.938246	0.858974	0.666722	0.568531	0.336142	0.258691	0.19742	0.209123	0.418956	0.460296	0.938246	0.905765	0.817227	0.660853	0.388008	0.287944	0.253458	0.334132	0.423551	0.477648	0.938246	0.871782	0.798729	0.619061	0.434556	0.363219	0.351633	0.40529	0.5847	0.629254	52.8329	52.109	53.9075	55.2926	1.07463
BT_0577	28	26	25	17	0.938246	0.918913	0.80797	0.628006	0.282456	0.136332	0.0934709	0.112785	0.106015	0.117819	0.938246	0.850946	0.742224	0.569876	0.204162	0.098957	0.0567645	0.0535656	0.060067	0.0692452	0.938246	0.896971	0.809293	0.654437	0.212468	0.110711	0.0701967	0.0772419	0.0654295	0.0704315	0.938246	0.888388	0.867189	0.667805	0.217805	0.119046	0.0895285	0.0718037	0.0643657	0.0688849	53.123	52.2158	52.9735	53.2084	-0.149483
BT_0578	37	35	31	28	0.938246	0.928012	0.770502	0.549376	0.332011	0.150875	0.104767	0.142018	0.128854	0.149655	0.938246	0.867154	0.699713	0.491036	0.240194	0.111384	0.0702659	0.0690162	0.0815698	0.0882475	0.938246	0.879886	0.793878	0.641971	0.188241	0.10069	0.0659821	0.0748523	0.0732959	0.0731859	0.938246	0.880007	0.777048	0.511585	0.23599	0.130441	0.103852	0.0835046	0.0844674	0.0772973	52.7788	51.775	52.7355	52.1761	-0.0432516
BT_0579	5	5	5	6	0.938246	0.909992	0.672812	0.482666	0.280716	0.112768	0.0914396	0.103239	0.102237	0.095547	0.938246	0.901497	0.703227	0.51651	0.209282	0.0961692	0.0595962	0.0542644	0.0619787	0.0707748	0.938246	0.896971	0.809293	0.654437	0.236062	0.107556	0.0643144	0.0714857	0.0785311	0.0795075	0.938246	0.914517	0.627577	0.383537	0.147931	0.085045	0.0627098	0.0565914	0.0495074	0.0564105	51.8096	51.881	53.0582	50.7175	1.24866
BT_0580	2	2	2	2	0.938246	0.918913	0.789424	0.552584	0.328869	0.155584	0.133338	0.186498	0.192406	0.21802	0.938246	0.875492	0.806024	0.581053	0.274814	0.160982	0.107879	0.112676	0.147155	0.152684	0.938246	0.863439	0.779039	0.629972	0.22891	0.0966727	0.0860134	0.0986449	0.0969431	0.116655	0.938246	0.89693	0.771827	0.549111	0.294853	0.166228	0.149268	0.159175	0.166056	0.184272	52.6877	52.7568	52.7094	52.5112	0.0216809
BT_0581	0	0	1	0
BT_0582	1	1	0	0											0.938246	0.892659	0.955479	0.669474	0.339151	0.127447	0.0851265	0.0690644	0.114498	0.0935027																						53.9344
BT_0583	3	1	1	1	0.938246	0.909992	0.716328	0.447203	0.279118	0.117279	0.104959	0.129127	0.142975	0.143102	0.938246	0.892659	0.702654	0.476457	0.171049	0.0994017	0.0646554	0.0670827	0.0911277	0.0981913																					51.6338	51.4715
BT_0585	4	2	3	2	0.938246	0.892659	0.715691	0.451808	0.273472	0.125304	0.107652	0.160561	0.166727	0.177416	0.938246	0.850946	0.59438	0.526433	0.299033	0.169265	0.13036	0.167002	0.18697	0.260373	0.938246	0.871585	0.786388	0.635915	0.359923	0.167549	0.139542	0.154913	0.155886	0.272822											51.5568	51.5071	53.3654		1.80857
BT_0586	0	0	1	1											0.938246	0.875492	0.697738	0.48323	0.202384	0.119625	0.0763452	0.0820489	0.0795981	0.138037	0.938246	0.888346	0.801511	0.648144	0.164556	0.0939326	0.071719	0.0802415	0.0865697	0.0978846												51.5506	52.6996
BT_0587	21	22	20	15	0.938246	0.892659	0.738679	0.542329	0.332043	0.146934	0.106835	0.138679	0.126823	0.157534	0.938246	0.858974	0.664071	0.473866	0.223785	0.107547	0.0654424	0.0627566	0.0758424	0.0857984	0.938246	0.896971	0.809293	0.654437	0.230754	0.116052	0.0738271	0.0793879	0.0761632	0.0775458	0.938246	0.914517	0.792567	0.5963	0.259569	0.122425	0.0884059	0.076415	0.068595	0.0712733	52.5886	51.4717	53.0456	52.8525	0.457003
BT_0591	10	7	4	4	0.938246	0.909992	0.767835	0.555455	0.322485	0.159584	0.108895	0.164592	0.14084	0.160309	0.938246	0.867154	0.667807	0.542459	0.228148	0.131012	0.0898929	0.084709	0.103131	0.101686	0.938246	0.863439	0.779039	0.629972	0.220585	0.137069	0.122835	0.125153	0.138075	0.135533	0.938246	0.871782	0.700579	0.522202	0.20708	0.128273	0.0845195	0.0978353	0.0885265	0.0950187	52.724	51.8855	52.683	51.8208	-0.0409531
BT_0598	3	3	4	0	0.938246	0.901242	0.761906	0.664819	0.457382	0.267268	0.180337	0.180419	0.142465	0.145355	0.938246	0.875492	0.807539	0.680583	0.466535	0.255909	0.172986	0.133915	0.145139	0.209397	0.938246	0.863439	0.779039	0.629972	0.342493	0.187324	0.13091	0.129464	0.100966	0.0743199											54.7838	54.848	53.5369		-1.24697
BT_0599	14	11	11	7	0.938246	0.928012	0.745994	0.540933	0.328576	0.159976	0.116434	0.139338	0.142484	0.140011	0.938246	0.875492	0.673525	0.515981	0.283748	0.14411	0.101267	0.0918135	0.103469	0.0940882	0.938246	0.905765	0.817227	0.660853	0.257277	0.149251	0.106062	0.0874303	0.0798867	0.0939917	0.938246	0.905638	0.752297	0.558408	0.2922	0.159549	0.123774	0.0998894	0.0925469	0.100591	52.6487	52.043	53.2634	52.6831	0.614616
BT_0600	7	6	4	4	0.938246	0.892659	0.747161	0.565005	0.341269	0.195485	0.147187	0.181555	0.172139	0.176772	0.938246	0.858974	0.73867	0.549443	0.253087	0.150515	0.107355	0.140548	0.196988	0.193441											0.938246	0.888388	0.69507	0.453158	0.218058	0.118514	0.0819601	0.0749848	0.0394001	0.0682052	52.8348	52.1354		51.5399
BT_0601	15	15	18	12	0.938246	0.884237	0.74887	0.549962	0.263104	0.130094	0.09692	0.127584	0.107935	0.125502	0.938246	0.867154	0.804037	0.562213	0.241405	0.122319	0.0628268	0.0645785	0.0712112	0.0778278	0.938246	0.914733	0.825318	0.667396	0.247104	0.11032	0.0747014	0.073568	0.0673212	0.0730654	0.938246	0.888388	0.766575	0.569605	0.204999	0.103861	0.0814833	0.0604467	0.0623137	0.0587686	52.3469	52.5644	53.2453	52.36	0.89838
BT_0602	24	25	22	23	0.938246	0.928012	0.822227	0.701198	0.485831	0.277751	0.113649	0.1331	0.110255	0.132294	0.938246	0.901497	0.76408	0.596354	0.351393	0.208467	0.0739817	0.0673103	0.0801594	0.0782975	0.938246	0.896971	0.809293	0.654437	0.42038	0.22144	0.070329	0.0696759	0.0618167	0.0663733	0.938246	0.914517	0.854088	0.690859	0.388662	0.231554	0.103406	0.0789183	0.0873926	0.0753994	55.3379	53.4647	54.4278	54.5539	-0.910054
BT_0603	4	2	4	1	0.938246	0.901242	0.683289	0.477553	0.294005	0.120731	0.086398	0.107163	0.123767	0.14472	0.938246	0.892659	0.678502	0.527671	0.239547	0.0990953	0.053511	0.061994	0.0608537	0.0819379	0.938246	0.888346	0.801511	0.648144	0.16635	0.08803	0.0662088	0.0632734	0.0604308	0.0572593	0.938246	0.871782	0.699985	0.555699	0.214012	0.0724625	0.0510635	0.0398496	0.0402741	0.0425467	51.7986	51.9529	52.7317	52.0707	0.933119
BT_0604	2	0	0	1	0.938246	0.909992	0.790291	0.617879	0.405929	0.222655	0.157842	0.251078	0.289048	0.221605																															53.6276
BT_0610	2	4	4	1	0.938246	0.928012	0.756484	0.66555	0.438596	0.227757	0.115954	0.161298	0.0977789	0.1278	0.938246	0.867154	0.714049	0.619995	0.304197	0.160758	0.0715401	0.101131	0.078808	0.115177	0.938246	0.879886	0.793878	0.641971	0.226648	0.141438	0.0842641	0.0768951	0.0458942	0.0457856											54.4344	52.922	52.984		-1.4504
BT_0612	10	10	8	8	0.938246	0.918913	0.785553	0.560457	0.329335	0.151107	0.0833072	0.10857	0.101199	0.120774	0.938246	0.867154	0.758976	0.521374	0.250901	0.109535	0.0582486	0.0581763	0.0582986	0.0688575	0.938246	0.888346	0.801511	0.648144	0.244348	0.114952	0.0726947	0.0835046	0.0614405	0.0740641	0.938246	0.880007	0.730627	0.561679	0.240878	0.104402	0.0761809	0.0616119	0.0694243	0.0647934	52.9474	52.2404	53.0495	52.3285	0.102151
BT_0614	4	8	9	3	0.938246	0.901242	0.761543	0.530076	0.303664	0.135837	0.101297	0.136647	0.122152	0.130081	0.938246	0.901497	0.719307	0.565371	0.290477	0.139148	0.0844385	0.075359	0.100543	0.0937014	0.938246	0.871585	0.786388	0.635915	0.21419	0.119424	0.0799148	0.107198	0.0822327	0.091696	0.938246	0.888388	0.787346	0.489908	0.154969	0.0799854	0.0792348	0.0704402	0.0807751	0.0717508	52.465	52.5728	52.7638	51.7887	0.298731
BT_0616	1	1	1	0	0.938246	0.901242	0.826822	0.560213	0.303543	0.16128	0.111599	0.13944	0.145299	0.166926	0.938246	0.892659	0.84667	0.837198	0.371377	0.190433	0.0863786	0.11988	0.0883495	0.172107	0.938246	0.871585	0.786388	0.635915	0.231021	0.127414	0.0834671	0.103226	0.0958821	0.111839											52.8216	54.8279	52.8257		0.0040228
BT_0623	22	23	21	20	0.938246	0.918913	0.748826	0.563832	0.270455	0.116724	0.0824199	0.113742	0.103161	0.121618	0.938246	0.892659	0.758504	0.50775	0.195539	0.0919459	0.0522921	0.0566001	0.0653676	0.0707781	0.938246	0.871585	0.786388	0.635915	0.157683	0.081054	0.0540993	0.0628559	0.0573171	0.0570429	0.938246	0.888388	0.774493	0.49393	0.171192	0.103166	0.0673227	0.0596073	0.0623475	0.0624853	52.4957	51.9516	52.5661	51.8528	0.0703933
BT_0625	9	8	7	5	0.938246	0.884237	0.663741	0.468133	0.290917	0.132758	0.101716	0.128546	0.122766	0.136712	0.938246	0.858974	0.622239	0.456049	0.208041	0.107361	0.0731125	0.0639673	0.0836256	0.0902793	0.938246	0.905765	0.817227	0.660853	0.209082	0.0927736	0.0652141	0.0701008	0.0616762	0.0517294	0.938246	0.923571	0.732076	0.561437	0.241688	0.102151	0.0774451	0.0679674	0.046089	0.066707	51.6338	51.133	53.0201	52.4022	1.38639
BT_0627	8	10	12	10	0.938246	0.901242	0.778863	0.569542	0.278308	0.133557	0.0903852	0.130401	0.118033	0.128189	0.938246	0.892659	0.747395	0.521579	0.211325	0.112896	0.0647874	0.0690018	0.076027	0.0838785	0.938246	0.905765	0.817227	0.660853	0.208163	0.104998	0.071201	0.0766616	0.0678326	0.0650465	0.938246	0.905638	0.823621	0.591579	0.21928	0.123059	0.088887	0.0805132	0.0786316	0.0676705	52.6392	52.044	53.0158	52.7134	0.376593
BT_0628	1	0	0	0																					0.938246	0.888346	0.801511	0.648144	0.426199	0.269737	0.228198	0.271884	0.26047	0.31664													54.143
BT_0630	4	4	5	4	0.938246	0.892659	0.874251	0.694552	0.46953	0.256075	0.199579	0.230592	0.178352	0.188114	0.938246	0.892659	0.72025	0.554295	0.306487	0.163197	0.0960167	0.0963589	0.108996	0.137222	0.938246	0.879886	0.793878	0.641971	0.422082	0.259775	0.229189	0.343912	0.282276	0.419912	0.938246	0.914517	0.950784	0.766952	0.421237	0.239042	0.182952	0.157231	0.178277	0.189039	55.1111	52.562	53.9005	55.0171	-1.21063
BT_0631	8	7	5	4	0.938246	0.875974	0.737808	0.576342	0.354809	0.179711	0.125808	0.184498	0.158296	0.164109	0.938246	0.858974	0.702999	0.539289	0.285992	0.154789	0.100772	0.11623	0.122721	0.121723	0.938246	0.871585	0.786388	0.635915	0.242454	0.135948	0.08414	0.107748	0.0794721	0.079632	0.938246	0.905638	0.862737	0.732567	0.321741	0.238433	0.174571	0.113396	0.0803053	0.0961802	52.9292	52.2358	52.9215	54.3476	-0.0076757
BT_0631a	2	3	3	3	0.938246	0.901242	0.843035	0.690287	0.483767	0.314594	0.231977	0.320262	0.295234	0.271655	0.938246	0.858974	0.808348	0.71619	0.463274	0.312827	0.211425	0.210335	0.272009	0.255242	0.938246	0.888346	0.801511	0.648144	0.521435	0.312261	0.236412	0.247333	0.182705	0.201588	0.938246	0.905638	0.90208	0.868853	0.494936	0.441389	0.336655	0.307678	0.265804	0.324173	55.2648	55.2116	55.5742	57.3542	0.309366
BT_0635	1	1	1	1	0.938246	0.875974	0.88853	0.626801	0.321768	0.10725	0.0781415	0.0918602	0.104479	0.12323	0.938246	0.875492	0.836284	0.568764	0.216728	0.0903806	0.0508684	0.0530563	0.0536519	0.0758381																					53.4338	52.5794
BT_0636	5	4	2	2	0.938246	0.918913	0.837933	0.611566	0.380135	0.208784	0.144977	0.217312	0.222171	0.239606	0.938246	0.892659	0.722522	0.482953	0.266542	0.143133	0.0785827	0.0981078	0.0879164	0.122022	0.938246	0.888346	0.801511	0.648144	0.227403	0.110172	0.0630593	0.0526037	0.0611064	0.0721737	0.938246	0.880007	0.692866	0.439754	0.153993	0.0852413	0.0751721	0.0596123	0.0638507	0.0741502	53.539	51.9378	52.9817	51.1992	-0.557253
BT_0637	2	4	4	2	0.938246	0.884237	0.70527	0.559062	0.399046	0.213399	0.171084	0.188124	0.179225	0.160439	0.938246	0.883992	0.744447	0.497048	0.256097	0.150577	0.102752	0.0976809	0.115053	0.0949869	0.938246	0.863439	0.779039	0.629972	0.245811	0.117918	0.0832921	0.0844246	0.0972822	0.102891	0.938246	0.880007	0.797349	0.540373	0.243752	0.134617	0.104812	0.0755346	0.094099	0.0918299	53.0958	52.0531	52.8233	52.4268	-0.272489
BT_0640	2	2	1	1	0.938246	0.918913	0.685334	0.461213	0.213455	0.0946203	0.0788827	0.095662	0.103845	0.116802	0.938246	0.875492	0.781928	0.48409	0.183989	0.0947155	0.0561716	0.0456132	0.0669306	0.0626875	0.938246	0.871585	0.786388	0.635915	0.253644	0.071217	0.0595059	0.102323	0.0358802	0.473686											51.4461	51.8518	52.7072		1.26109
BT_0642	11	8	6	5	0.938246	0.875974	0.681831	0.505158	0.283117	0.134738	0.104855	0.133936	0.122396	0.151065	0.938246	0.901497	0.709929	0.49181	0.245905	0.12968	0.0751263	0.0713135	0.0936423	0.0981047	0.938246	0.914733	0.825318	0.667396	0.188518	0.107248	0.0694332	0.0834401	0.083513	0.0725939	0.938246	0.871782	0.727402	0.57221	0.237254	0.117654	0.106229	0.0942925	0.106741	0.0855091	51.8771	51.8874	52.9947	52.3074	1.11753
BT_0643	24	24	21	19	0.938246	0.892659	0.750772	0.527845	0.275805	0.128413	0.0877604	0.112505	0.111509	0.123968	0.938246	0.867154	0.708327	0.490342	0.217139	0.101635	0.0570027	0.058464	0.0667575	0.0722693	0.938246	0.863439	0.779039	0.629972	0.208487	0.0955958	0.0655958	0.0753467	0.0662229	0.0693109	0.938246	0.888388	0.770301	0.554029	0.215975	0.113059	0.0767204	0.0584774	0.0595227	0.0610658	52.2938	51.7338	52.68	52.344	0.386243
BT_0644	49	49	47	42	0.938246	0.909992	0.668557	0.461309	0.273418	0.127539	0.0877975	0.115992	0.110819	0.127948	0.938246	0.892659	0.608605	0.415122	0.187518	0.0926877	0.0560457	0.0585824	0.0696677	0.0759748	0.938246	0.896971	0.809293	0.654437	0.204245	0.104406	0.0696992	0.0814565	0.0687169	0.0747334	0.938246	0.905638	0.681002	0.468822	0.220862	0.119715	0.0820612	0.0703194	0.0688093	0.0712483	51.5929	50.8609	52.929	51.5885	1.33611
BT_0645	8	8	6	5	0.938246	0.892659	0.704338	0.483401	0.29082	0.144946	0.102574	0.15955	0.143789	0.175485	0.938246	0.875492	0.671318	0.501788	0.229809	0.114925	0.0693029	0.074943	0.0740715	0.097034	0.938246	0.914733	0.825318	0.667396	0.184529	0.0897513	0.0682622	0.0878821	0.0655649	0.086153	0.938246	0.871782	0.681841	0.460408	0.192505	0.119207	0.0769726	0.0834892	0.0629812	0.0771677	51.8308	51.6998	52.9701	51.384	1.13927
BT_0646	5	6	5	4	0.938246	0.884237	0.695783	0.499322	0.31625	0.154103	0.116425	0.152658	0.150769	0.17981	0.938246	0.883992	0.678941	0.53771	0.235565	0.116392	0.0750241	0.077233	0.0951723	0.0976222	0.938246	0.905765	0.817227	0.660853	0.222829	0.10569	0.0799372	0.081358	0.0690063	0.0644225	0.938246	0.888388	0.793498	0.570008	0.316446	0.131973	0.127296	0.0871791	0.117195	0.0772633	52.0164	51.9529	53.0736	52.9434	1.05715
BT_0647	4	4	2	2	0.938246	0.875974	0.737104	0.521773	0.310766	0.1438	0.111372	0.136854	0.119367	0.147117	0.938246	0.858974	0.707184	0.527829	0.244884	0.151526	0.072587	0.0689707	0.0777123	0.0930781	0.938246	0.871585	0.786388	0.635915	0.196505	0.108297	0.0737921	0.0858655	0.0770395	0.0708261	0.938246	0.923571	0.734457	0.41966	0.209467	0.128598	0.077333	0.0809454	0.065498	0.0524861	52.339	52.0794	52.7035	51.4777	0.364515
BT_0648	2	1	2	1	0.938246	0.892659	0.782218	0.701139	0.485199	0.247028	0.192041	0.241649	0.173906	0.141261	0.938246	0.850946	0.753755	0.584337	0.385649	0.217138	0.154274	0.13485	0.122529	0.133309	0.938246	0.896971	0.809293	0.654437	0.472839	0.243234	0.230495	0.175256	0.163165	0.218296	0.938246	0.89693	0.78685	0.755157	0.396372	0.180019	0.155163	0.0876258	0.0739176	0.0587501	55.1517	53.462	54.7479	54.6667	-0.403745
BT_0649	4	2	2	1	0.938246	0.884237	0.760901	0.446571	0.310033	0.247015	0.132728	0.184971	0.213932	0.150499	0.938246	0.892659	0.778614	0.535693	0.286243	0.235363	0.102238	0.0911474	0.131731	0.10228	0.938246	0.879886	0.793878	0.641971	0.179404	0.0812765	0.0712685	0.0676134	0.0710375	0.0533427											51.9145	52.7032	52.6997		0.78518
BT_0653	0	0	1	0
BT_0655	7	7	7	7	0.938246	0.901242	0.80408	0.666822	0.483943	0.313506	0.217	0.319761	0.329666	0.359061	0.938246	0.858974	0.775682	0.622574	0.394867	0.257496	0.19331	0.235751	0.294396	0.369937	0.938246	0.879886	0.793878	0.641971	0.433544	0.227951	0.215699	0.276275	0.315075	0.406417	0.938246	0.905638	0.814278	0.694567	0.417222	0.293617	0.239151	0.216898	0.253826	0.265851	54.8639	53.5056	53.8717	54.6085	-0.992218
BT_0657	14	16	16	8	0.938246	0.901242	0.711123	0.498763	0.308828	0.156374	0.122556	0.139737	0.156276	0.160015	0.938246	0.892659	0.68606	0.487047	0.229806	0.116007	0.0781719	0.0732045	0.0989473	0.101732	0.938246	0.905765	0.817227	0.660853	0.225105	0.127521	0.0900106	0.102604	0.100712	0.0887164	0.938246	0.905638	0.769951	0.518234	0.273126	0.142135	0.114466	0.121957	0.115439	0.147923	52.081	51.6715	53.069	52.281	0.987932
BT_0658	3	6	4	2	0.938246	0.901242	0.637048	0.558307	0.573427	0.458995	0.475013	0.786707	0.799077	0.674414	0.938246	0.850946	0.641018	0.527822	0.276251	0.159028	0.115943	0.080335	0.140889	0.119284	0.938246	0.914733	0.825318	0.667396	0.270038	0.151296	0.138171	0.123136	0.217575	0.0966084	0.938246	0.880007	0.680642	0.599205	0.439459	0.307611	0.305598	0.259196	0.685719	0.343258		51.8787	53.2865	53.2638
BT_0660	7	3	5	4	0.938246	0.909992	0.773519	0.574962	0.352095	0.188898	0.108847	0.126428	0.127886	0.147036	0.938246	0.901497	0.663239	0.336448	0.105436	0.06365	0.0332377	0.0361099	0.0430105	0.0472104	0.938246	0.888346	0.801511	0.648144	0.371591	0.193345	0.12198	0.0911498	0.0887625	0.0663864	0.938246	0.880007	0.691757	0.475887	0.210714	0.120182	0.0852208	0.0652887	0.0467305	0.0471732	53.152	50.5521	53.9626	51.6401	0.810612
BT_0661	0	0	0	0	0.938246	0.875974	0.668067	0.475957	0.322183	0.149304	0.119126	0.153407	0.141361	0.166261																															51.785
BT_0673	4	5	3	3	0.938246	0.884237	0.72815	0.573013	0.399027	0.232099	0.144853	0.169213	0.143783	0.166409	0.938246	0.867154	0.781791	0.609091	0.377709	0.195987	0.12255	0.0920705	0.117242	0.128072	0.938246	0.905765	0.817227	0.660853	0.355998	0.168914	0.110225	0.098479	0.0867837	0.0754149	0.938246	0.905638	0.871918	0.654297	0.317041	0.240059	0.143588	0.0972927	0.0928853	0.0816617	53.3711	53.5902	53.8773	53.9291	0.506191
BT_0674	11	11	11	11	0.938246	0.909992	0.812309	0.628212	0.355206	0.168614	0.110013	0.146495	0.128947	0.135224	0.938246	0.850946	0.71839	0.545064	0.266957	0.119169	0.0746896	0.0763824	0.0860597	0.091964	0.938246	0.879886	0.793878	0.641971	0.255489	0.116487	0.0742721	0.0857154	0.0694641	0.0763753	0.938246	0.905638	0.82236	0.633814	0.298379	0.122316	0.0977516	0.0731693	0.0725931	0.0750352	53.5474	52.2424	53.0311	53.3178	-0.516306
BT_0675	16	17	14	14	0.938246	0.909992	0.783219	0.608801	0.408178	0.231642	0.166663	0.199934	0.1451	0.142266	0.938246	0.858974	0.702186	0.533971	0.283796	0.160073	0.104704	0.0881962	0.0921057	0.0785126	0.938246	0.896971	0.809293	0.654437	0.300021	0.186323	0.146274	0.13368	0.0849617	0.0788477	0.938246	0.905638	0.826597	0.630419	0.341435	0.198607	0.15853	0.12919	0.102611	0.0798244	53.9037	52.3024	53.5241	53.7235	-0.379541
BT_0676	18	15	17	11	0.938246	0.884237	0.718785	0.521765	0.312907	0.145428	0.105406	0.131625	0.121194	0.132202	0.938246	0.892659	0.778068	0.517862	0.258186	0.128372	0.0803664	0.0724916	0.0876311	0.0944499	0.938246	0.879886	0.793878	0.641971	0.240761	0.125457	0.0750767	0.0814479	0.0779982	0.0723332	0.938246	0.914517	0.767522	0.578083	0.29258	0.138827	0.108438	0.0789203	0.0878011	0.0774612	52.3161	52.3137	52.9773	52.8538	0.661204
BT_0677	4	4	3	3	0.938246	0.892659	0.763376	0.552029	0.387827	0.173357	0.118503	0.140028	0.135156	0.150178	0.938246	0.892659	0.769419	0.572135	0.326808	0.150102	0.0777653	0.074644	0.0809212	0.0986811	0.938246	0.896971	0.809293	0.654437	0.344867	0.106085	0.0642731	0.0659539	0.061075	0.0705461	0.938246	0.888388	0.903928	0.661825	0.305811	0.14875	0.0685852	0.0691878	0.0442755	0.0459878	53.1238	52.9891	53.6011	53.7688	0.477361
BT_0678	2	1	2	2	0.938246	0.909992	0.752053	0.637837	0.431817	0.204719	0.125386	0.135214	0.134663	0.121797	0.938246	0.867154	0.691586	0.517321	0.280066	0.146821	0.094725	0.0871887	0.0959132	0.0810956	0.938246	0.888346	0.801511	0.648144	0.255533	0.0982363	0.047971	0.0519095	0.0425973	0.0482755											54.0873	52.1198	53.1153		-0.97199
BT_0679	8	7	5	4	0.938246	0.918913	0.796641	0.476457	0.336288	0.155349	0.116178	0.133725	0.132139	0.146888	0.938246	0.867154	0.639928	0.459024	0.232649	0.119453	0.0655976	0.0570358	0.0620256	0.0814162	0.938246	0.888346	0.801511	0.648144	0.200866	0.0901317	0.0868007	0.0879168	0.0800501	0.0914151	0.938246	0.880007	0.95261	0.545778	0.369681	0.173084	0.154219	0.122549	0.144968	0.138837	52.4094	51.3753	52.8212	53.4316	0.411815
BT_0680	4	5	3	1	0.938246	0.928012	0.574975	0.494269	0.294444	0.152403	0.131455	0.117588	0.101225	0.0986165	0.938246	0.883992	0.63569	0.531537	0.20806	0.151014	0.0552258	0.0938667	0.0839524	0.0927015																					51.6276	51.6913
BT_0682	0	1	0	0
BT_0684	17	15	16	15	0.938246	0.901242	0.774793	0.593146	0.329042	0.159405	0.117873	0.139437	0.141955	0.139955	0.938246	0.867154	0.753239	0.50814	0.234827	0.102916	0.0632724	0.0688313	0.0722439	0.0857793	0.938246	0.914733	0.825318	0.667396	0.271372	0.124363	0.0841407	0.0727563	0.0737875	0.0670134	0.938246	0.880007	0.775216	0.624368	0.235041	0.121472	0.0796358	0.0649833	0.0781737	0.067243	53.0445	52.0391	53.3817	52.806	0.337156
BT_0685	1	1	0	0
BT_0688	0	1	1	1
BT_0690	4	2	2	0	0.938246	0.875974	0.752876	0.483394	0.274634	0.160041	0.101712	0.118968	0.111632	0.141827	0.938246	0.883992	0.864171	0.438888	0.226018	0.111032	0.0820756	0.0970025	0.0800263	0.0879908	0.938246	0.896971	0.809293	0.654437	0.308448	0.160173	0.107713	0.120917	0.137588	0.0878208											52.0276	51.9251	53.443		1.41545
BT_0694	6	5	6	3	0.938246	0.892659	0.795367	0.588299	0.362057	0.176477	0.0986193	0.119833	0.102494	0.0955359	0.938246	0.883992	0.715582	0.514307	0.261546	0.113558	0.0643145	0.054715	0.0654836	0.0604547	0.938246	0.863439	0.779039	0.629972	0.249671	0.102331	0.0700011	0.0626984	0.0550962	0.0579317	0.938246	0.888388	0.85576	0.610882	0.251504	0.104817	0.0686979	0.0473145	0.0564345	0.0434986	53.4043	52.1353	52.884	53.0519	-0.520297
BT_0695	1	2	1	2	0.938246	0.928012	0.84874	0.685157	0.447056	0.275669	0.161259	0.231151	0.214933	0.204039											0.938246	0.879886	0.793878	0.641971	0.323882	0.225555	0.143505	0.154096	0.125452	0.104814	0.938246	0.905638	1.10012	0.888727	0.432183	0.238107	0.18928	0.214943	0.166065	0.184765	54.801		53.5902	55.373	-1.21076
BT_0697	6	7	5	5	0.938246	0.892659	0.820546	0.641381	0.281484	0.123336	0.0959289	0.126358	0.110339	0.125425	0.938246	0.867154	0.74884	0.501745	0.181652	0.0774738	0.0600318	0.0546461	0.0738497	0.0876084	0.938246	0.896971	0.809293	0.654437	0.181458	0.0933802	0.0570681	0.0686563	0.060206	0.0700669	0.938246	0.914517	0.83733	0.596737	0.183695	0.0995356	0.0812481	0.0588095	0.0686642	0.0774706	53.1702	51.7781	52.8472	52.6337	-0.323001
BT_0700	18	14	16	11	0.938246	0.909992	0.765851	0.517144	0.323056	0.154622	0.10556	0.141658	0.132264	0.148061	0.938246	0.901497	0.735165	0.513668	0.250606	0.12788	0.0718851	0.075472	0.0782788	0.0862104	0.938246	0.896971	0.809293	0.654437	0.308844	0.131686	0.11802	0.106334	0.096878	0.106806	0.938246	0.880007	0.822176	0.502605	0.27119	0.13335	0.112678	0.0926808	0.104257	0.122047	52.503	52.1421	53.4059	52.3531	0.902938
BT_0701	22	21	16	17	0.938246	0.884237	0.80762	0.441175	0.275325	0.114626	0.086706	0.122052	0.105464	0.124739	0.938246	0.875492	0.748299	0.398387	0.184517	0.0825162	0.0529929	0.0523759	0.0613894	0.066278	0.938246	0.914733	0.825318	0.667396	0.193524	0.0943316	0.0627621	0.0663737	0.0653642	0.0640318	0.938246	0.871782	0.709038	0.361452	0.172869	0.0797712	0.0637372	0.0552996	0.0494908	0.0561576	51.9198	51.2747	53.0204	50.9143	1.1006
BT_0702	5	9	6	5	0.938246	0.928012	0.897304	0.712443	0.486895	0.293481	0.244354	0.337281	0.309022	0.256465	0.938246	0.850946	0.685677	0.499053	0.301341	0.172497	0.118465	0.118689	0.12667	0.120159	0.938246	0.914733	0.825318	0.667396	0.385532	0.221318	0.175955	0.253469	0.206009	0.204675	0.938246	0.89693	0.84643	0.762813	0.413394	0.293837	0.26624	0.239432	0.201054	0.188947	55.3184	52.0157	53.9902	55.2395	-1.32822
BT_0721	11	6	6	5	0.938246	0.875974	0.687431	0.495385	0.317507	0.149442	0.122047	0.149319	0.138935	0.147468	0.938246	0.858974	0.665601	0.52924	0.2644	0.106246	0.0641558	0.0693611	0.0836355	0.119162	0.938246	0.888346	0.801511	0.648144	0.2038	0.100443	0.0719508	0.0746746	0.0651276	0.0991514	0.938246	0.914517	1.16004	0.700424	0.392503	0.190433	0.164705	0.115861	0.135257	0.0902477	51.9999	51.9128	52.8496	54.5875	0.84977
BT_0725	1	0	1	0																					0.938246	0.879886	0.793878	0.641971	0.158394	0.164517	0.113586	0.0791786	0.0816253	0.0611107													52.6839
BT_0728	0	0	0	0	0.938246	0.909992	0.786394	0.566934	0.309266	0.163899	0.115165	0.152817	0.139684	0.182887											0.938246	0.871585	0.786388	0.635915	0.236684	0.1278	0.10731	0.136253	0.132303	0.178312											52.7744		52.7788		0.0043441
BT_0730	9	11	10	9	0.938246	0.901242	0.815276	0.656965	0.46715	0.296659	0.219454	0.376448	0.314036	0.337281	0.938246	0.883992	0.764624	0.58418	0.338979	0.20405	0.148115	0.16243	0.194281	0.24272	0.938246	0.871585	0.786388	0.635915	0.326063	0.17472	0.146461	0.171996	0.169898	0.19587	0.938246	0.880007	0.812847	0.65354	0.390448	0.263845	0.237209	0.217955	0.198644	0.238103	54.6084	52.9338	53.2463	54.0912	-1.36202
BT_0731	1	3	3	0	0.938246	0.928012	0.88567	0.615588	0.370027	0.195199	0.134845	0.222684	0.180149	0.186749	0.938246	0.867154	0.711694	0.428546	0.166183	0.0895273	0.0664082	0.0645404	0.0645483	0.0754585	0.938246	0.888346	0.801511	0.648144	0.246726	0.109981	0.0679909	0.0885793	0.0704492	0.0791303											53.6383	51.2265	53.0417		-0.596608
BT_0732	1	1	1	0
BT_0735	19	20	18	20	0.938246	0.892659	0.791849	0.631501	0.427288	0.26516	0.196982	0.220461	0.147158	0.14829	0.938246	0.901497	0.738053	0.597343	0.373572	0.221629	0.151654	0.114762	0.093651	0.0895489	0.938246	0.871585	0.786388	0.635915	0.363607	0.216567	0.133462	0.111721	0.0808534	0.0822898	0.938246	0.871782	0.764094	0.653182	0.369107	0.230148	0.14701	0.0894109	0.0707272	0.0751237	54.3942	53.6035	53.8659	54.0498	-0.528276
BT_0740	4	4	0	2	0.938246	0.892659	0.709894	0.533188	0.401737	0.258784	0.195262	0.276739	0.285036	0.422631	0.938246	0.883992	0.680429	0.543968	0.376487	0.222002	0.119804	0.182574	0.174208	0.313107											0.938246	0.905638	0.877555	0.664737	0.415319	0.248349	0.227883	0.183514	0.175448	0.13011	52.4805	52.5155		54.6142
BT_0743	14	12	11	6	0.938246	0.909992	0.768172	0.55984	0.374965	0.194959	0.143572	0.159061	0.162963	0.164709	0.938246	0.901497	0.72977	0.522959	0.250815	0.129243	0.0898918	0.0864619	0.0951351	0.104813	0.938246	0.896971	0.809293	0.654437	0.222531	0.109308	0.0692729	0.092155	0.0761874	0.0939218	0.938246	0.923571	0.769437	0.553298	0.26966	0.147555	0.11211	0.111437	0.100725	0.0857476	53.1271	52.1407	52.989	52.5788	-0.138164
BT_0746	11	5	5	7	0.938246	0.909992	0.784987	0.573879	0.323878	0.15822	0.109138	0.145346	0.120624	0.145718	0.938246	0.850946	0.780487	0.535416	0.228835	0.129541	0.0629603	0.0653241	0.0838191	0.0955723	0.938246	0.914733	0.825318	0.667396	0.189857	0.109867	0.0679614	0.0652593	0.0508564	0.0573893	0.938246	0.880007	0.762227	0.574851	0.213198	0.109716	0.0707659	0.0561421	0.042439	0.0555345	52.9403	52.255	53.0276	52.4232	0.0873097
BT_0747	20	17	16	12	0.938246	0.875974	0.748832	0.481826	0.305445	0.166724	0.133374	0.221991	0.196694	0.250771	0.938246	0.850946	0.714057	0.470867	0.226615	0.142782	0.112196	0.142486	0.159152	0.200453	0.938246	0.896971	0.809293	0.654437	0.259864	0.132042	0.135164	0.170462	0.186864	0.241147	0.938246	0.914517	0.784756	0.53838	0.273109	0.162175	0.16322	0.175111	0.195537	0.247485	51.8973	51.4665	53.0142	52.3037	1.11691
BT_0748	12	12	11	11	0.938246	0.892659	0.826786	0.689454	0.470546	0.269215	0.0878366	0.116193	0.107617	0.115857	0.938246	0.867154	0.769686	0.584636	0.358775	0.206449	0.0596613	0.0590712	0.0653172	0.0628743	0.938246	0.871585	0.786388	0.635915	0.398725	0.213732	0.0654158	0.0660944	0.0595763	0.0638635	0.938246	0.89693	0.815423	0.707297	0.382676	0.221564	0.0830528	0.0645623	0.0608307	0.0577933	55.0948	53.4467	54.0698	54.5008	-1.02495
BT_0749	2	2	2	2																					0.938246	0.914733	0.825318	0.667396	0.291786	0.169132	0.134191	0.11548	0.151506	0.105239	0.938246	0.905638	0.816179	0.569922	0.254496	0.16311	0.129678	0.0965392	0.123439	0.0636828			53.4693	52.7495
BT_0750	16	17	14	16	0.938246	0.909992	0.799828	0.626439	0.339311	0.147087	0.0919099	0.125593	0.104219	0.114206	0.938246	0.858974	0.730107	0.547087	0.275383	0.121733	0.0760279	0.069643	0.0804751	0.0838503	0.938246	0.905765	0.817227	0.660853	0.183061	0.0982139	0.0638555	0.0694156	0.0738855	0.0703835	0.938246	0.905638	0.800943	0.604478	0.251752	0.114137	0.0806349	0.0668877	0.0695178	0.0611147	53.4077	52.3686	52.9151	52.8747	-0.492645
BT_0752	1	3	0	0	0.938246	0.928012	0.804954	0.673386	0.430961	0.144661	0.104911	0.122541	0.123101	0.112713	0.938246	0.858974	0.845406	0.648553	0.431285	0.236856	0.162513	0.215281	0.240409	0.357603																					54.2302	54.1043
BT_0754	5	4	3	2	0.938246	0.875974	0.690291	0.496876	0.314316	0.138989	0.095771	0.143455	0.136246	0.182191	0.938246	0.883992	0.60984	0.460721	0.215896	0.133891	0.0813451	0.0927351	0.125204	0.140547	0.938246	0.896971	0.809293	0.654437	0.330028	0.134779	0.0835862	0.0900467	0.0887325	0.0786567	0.938246	0.89693	0.729092	0.474783	0.246134	0.163407	0.101022	0.0943019	0.158174	0.154826	51.9557	51.094	53.5569	51.7541	1.60123
BT_0755	4	2	1	1	0.938246	0.892659	0.654181	0.48491	0.295211	0.129622	0.102818	0.134885	0.129598	0.146405	0.938246	0.858974	0.710044	0.562813	0.282194	0.143181	0.0914498	0.084308	0.116631	0.0883798	0.938246	0.879886	0.793878	0.641971	0.158318	0.077144	0.0538937	0.075685	0.0596028	0.0592601	0.938246	0.923571	0.827119	0.66216	0.318139	0.154977	0.116311	0.0916058	0.0852198	0.075636	51.7069	52.4211	52.6284	53.6588	0.921473
BT_0756	1	2	1	2	0.938246	0.909992	0.87698	0.691408	0.431252	0.248325	0.140705	0.188454	0.17753	0.244238	0.938246	0.901497	0.80456	0.661277	0.369677	0.231941	0.135547	0.0987833	0.0811694	0.121941	0.938246	0.871585	0.786388	0.635915	0.36783	0.315324	0.242771	0.329294	0.140768	0.1003	0.938246	0.923571	0.848663	0.86953	0.468812	0.318294	0.184884	0.183719	0.139694	0.0958979	54.6224	54.1171	54.3279	56.4068	-0.294523
BT_0757	7	6	3	6	0.938246	0.901242	0.765098	0.567491	0.410633	0.205184	0.168029	0.193966	0.157863	0.159255	0.938246	0.892659	0.751667	0.589702	0.348907	0.150782	0.0885483	0.0612998	0.0822308	0.0746793	0.938246	0.905765	0.817227	0.660853	0.333679	0.112113	0.0934906	0.124848	0.0970005	0.0929515	0.938246	0.905638	0.890932	0.741635	0.367185	0.161237	0.102164	0.0681757	0.0757969	0.0665974	53.447	53.2018	53.5589	54.4937	0.111904
BT_0758	0	0	0	0																					0.938246	0.905765	0.817227	0.660853	0.904347	0.256624	0.182352	0.150691	0.136488	0.141149													57.9913
BT_0761	1	1	1	2	0.938246	0.892659	0.736661	0.569452	0.553833	0.443161	0.413041	0.495028	0.375807	0.38647	0.938246	0.901497	0.635448	0.601161	0.347031	0.223489	0.111927	0.0966456	0.0733713	0.0704192	0.938246	0.905765	0.817227	0.660853	0.30083	0.121402	0.109083	0.0855956	0.0925807	0.111409	0.938246	0.905638	0.788535	0.607617	0.372523	0.314894	0.283917	0.299134	0.28914	0.379716	55.605	53.1488	53.4126	53.4159	-2.19241
BT_0764	5	4	3	2	0.938246	0.909992	0.800845	0.515811	0.311779	0.14447	0.115191	0.170537	0.137407	0.167438	0.938246	0.875492	0.716587	0.48602	0.244113	0.115358	0.0792702	0.0778061	0.0930841	0.111623	0.938246	0.914733	0.825318	0.667396	0.196453	0.0898852	0.0702168	0.0731971	0.0674202	0.0858158	0.938246	0.871782	0.699135	0.558935	0.28018	0.213747	0.151204	0.117575	0.143088	0.126315	52.4786	51.8025	53.0149	52.4351	0.53627
BT_0765	4	2	3	1	0.938246	0.875974	0.712796	0.502255	0.30187	0.137315	0.102869	0.164082	0.144695	0.177961	0.938246	0.883992	0.675372	0.454902	0.199718	0.111822	0.072489	0.0868948	0.0918739	0.114302	0.938246	0.905765	0.817227	0.660853	0.186831	0.0963375	0.0605111	0.0793654	0.0607752	0.0701228	0.938246	0.923571	0.810861	0.535423	0.238314	0.114587	0.074446	0.0821811	0.0831157	0.0899217	51.9998	51.3112	52.9294	52.4327	0.929609
BT_0766	30	32	30	30	0.938246	0.884237	0.848089	0.689123	0.4837	0.253317	0.170504	0.290179	0.254606	0.306704	0.938246	0.867154	0.838757	0.627494	0.403664	0.218262	0.141889	0.184865	0.196192	0.258258	0.938246	0.863439	0.779039	0.629972	0.522975	0.224424	0.171257	0.248366	0.21451	0.316984	0.938246	0.880007	0.960808	0.848696	0.480408	0.244825	0.178596	0.207836	0.193393	0.253561	54.8692	53.8335	54.5031	55.6633	-0.366148
BT_0767	1	0	1	0
BT_0768	4	4	4	4	0.938246	0.901242	0.768628	0.625338	0.390775	0.235293	0.130192	0.144345	0.150156	0.127619	0.938246	0.901497	0.81796	0.648593	0.414324	0.231194	0.114359	0.0935622	0.0969338	0.109857	0.938246	0.905765	0.817227	0.660853	0.29414	0.226986	0.107393	0.0762736	0.0747908	0.0683403	0.938246	0.923571	0.888679	0.706921	0.397418	0.171164	0.109161	0.113053	0.0530094	0.0667576	53.8604	54.3637	53.7017	54.5658	-0.158715
BT_0769	9	8	6	6	0.938246	0.918913	0.741614	0.50923	0.285514	0.12757	0.101588	0.110275	0.107926	0.129305	0.938246	0.901497	0.786714	0.495916	0.207368	0.0974875	0.0616256	0.0630711	0.0782326	0.0859509	0.938246	0.879886	0.793878	0.641971	0.179959	0.0923235	0.0720115	0.0776873	0.0806407	0.0752083	0.938246	0.89693	0.811212	0.490504	0.17626	0.0986728	0.0840176	0.0642006	0.0516207	0.0603403	52.2185	52.0078	52.6934	51.9677	0.474918
BT_0770	8	7	6	5	0.938246	0.918913	0.773393	0.565686	0.349745	0.168514	0.112673	0.146769	0.126054	0.136352	0.938246	0.892659	0.745748	0.526317	0.280781	0.131732	0.0799833	0.0629007	0.0734261	0.067057	0.938246	0.888346	0.801511	0.648144	0.244152	0.135899	0.0880079	0.0823386	0.0816887	0.0832567	0.938246	0.914517	0.847298	0.65424	0.366603	0.187622	0.113695	0.0877097	0.0980857	0.0795524	53.0395	52.4209	53.0629	54.0302	0.0234942
BT_0771	20	19	20	17	0.938246	0.892659	0.744599	0.477437	0.266715	0.125964	0.0840828	0.113773	0.10925	0.123522	0.938246	0.883992	0.687787	0.432504	0.196872	0.0997137	0.062579	0.0612345	0.0678293	0.0706923	0.938246	0.905765	0.817227	0.660853	0.198976	0.110549	0.0699537	0.0777025	0.0691912	0.0752021	0.938246	0.871782	0.776562	0.428285	0.195939	0.109251	0.0893684	0.0675286	0.0623168	0.0648492	51.9277	51.2868	52.9793	51.5577	1.05153
BT_0773	17	14	16	11	0.938246	0.909992	0.656558	0.468749	0.252334	0.114062	0.0854321	0.118166	0.115031	0.133541	0.938246	0.850946	0.577178	0.433869	0.195205	0.0870483	0.0580376	0.0590388	0.0700024	0.0727233	0.938246	0.888346	0.801511	0.648144	0.193365	0.101591	0.0674525	0.0714574	0.0673122	0.066931	0.938246	0.888388	0.732026	0.533063	0.251445	0.125798	0.1015	0.0752994	0.0725889	0.0693487	51.4838	50.7828	52.8282	52.2502	1.34432
BT_0774	2	3	3	2	0.938246	0.918913	0.753909	0.534485	0.33151	0.157747	0.122106	0.204002	0.195796	0.220001	0.938246	0.858974	0.67215	0.437817	0.193804	0.0876308	0.0567578	0.0539129	0.0616696	0.0771797	0.938246	0.871585	0.786388	0.635915	0.291301	0.130325	0.117844	0.10167	0.0997051	0.124687	0.938246	0.89693	0.84224	0.592713	0.292476	0.186949	0.179771	0.138262	0.141392	0.180813	52.458	51.2057	53.1048	53.0278	0.646822
BT_0776	10	9	8	3	0.938246	0.901242	0.730164	0.534227	0.346376	0.173437	0.13595	0.184421	0.159564	0.132552	0.938246	0.858974	0.648271	0.496147	0.239014	0.124822	0.079238	0.0788989	0.0893487	0.0980338	0.938246	0.863439	0.779039	0.629972	0.158839	0.0804894	0.0580916	0.0754528	0.0658947	0.0759603	0.938246	0.905638	0.826559	0.622051	0.365174	0.181786	0.181733	0.115704	0.0735258	0.100553	52.6234	51.5836	52.4856	53.8054	-0.137787
BT_0778	0	2	2	2											0.938246	0.892659	0.538082	0.431433	0.160071	0.0864601	0.0485216	0.0487796	0.0647004	0.0510204											0.938246	0.914517	0.719726	0.455279	0.202635	0.112821	0.0981846	0.0761309	0.079234	0.0652545		50.6096		51.5695
BT_0781	4	2	1	1	0.938246	0.884237	0.678911	0.461003	0.257499	0.106113	0.0854539	0.112073	0.120811	0.143893	0.938246	0.892659	0.6834	0.493688	0.212249	0.120488	0.0798523	0.081474	0.11706	0.107794	0.938246	0.914733	0.825318	0.667396	0.29761	0.14872	0.12743	0.122658	0.110021	0.152917	0.938246	0.888388	0.743586	0.617941	0.285634	0.152845	0.136436	0.122721	0.128773	0.145806	51.492	51.6134	53.4483	52.8563	1.95622
BT_0784	5	5	5	4	0.938246	0.884237	0.765488	0.547466	0.359436	0.236437	0.231027	0.280711	0.258467	0.279497	0.938246	0.858974	0.712656	0.543461	0.313189	0.238791	0.179914	0.189998	0.249232	0.273912	0.938246	0.863439	0.779039	0.629972	0.502816	0.342739	0.336987	0.336087	0.333973	0.415124	0.938246	0.888388	0.774687	0.557036	0.366942	0.294463	0.26	0.269849	0.295447	0.240117	52.7006	52.2653	55.0412	53.0085	2.34058
BT_0785	23	23	19	20	0.938246	0.918913	0.796985	0.649725	0.418441	0.178447	0.100439	0.119589	0.112457	0.116222	0.938246	0.850946	0.736285	0.550344	0.322315	0.126374	0.0585312	0.0555444	0.0636469	0.0632737	0.938246	0.863439	0.779039	0.629972	0.327876	0.103005	0.0610386	0.062465	0.0539926	0.0562932	0.938246	0.905638	0.839634	0.672533	0.365105	0.124338	0.0749866	0.057431	0.0666715	0.0542807	54.108	52.6811	53.2634	53.9564	-0.844605
BT_0785a	1	1	1	1	0.938246	0.875974	0.835867	0.554872	0.339501	0.160528	0.168666	0.203191	0.239256	0.1777	0.938246	0.892659	0.798356	0.561036	0.363142	0.206477	0.108296	0.245319	0.304981	0.439519	0.938246	0.871585	0.786388	0.635915	0.156395	0.123368	0.113763	0.24038	0.258202	0.38393	0.938246	0.89693	0.735327	0.577547	0.243054	0.154111	0.125636	0.194248	0.267217	0.366244	52.8679	52.7449	52.4044	52.154	-0.463425
BT_0789	14	14	12	11	0.938246	0.892659	0.71719	0.529011	0.341381	0.146615	0.105128	0.137745	0.130059	0.14528	0.938246	0.892659	0.68765	0.536018	0.263208	0.116513	0.0676473	0.0730238	0.0772368	0.0844902	0.938246	0.905765	0.817227	0.660853	0.273192	0.105757	0.073433	0.0778683	0.0621819	0.0684884	0.938246	0.89693	0.88468	0.634755	0.385144	0.140699	0.115864	0.0835295	0.0905078	0.0811343	52.4906	52.1395	53.3016	53.9774	0.810953
BT_0790	3	3	3	2	0.938246	0.875974	0.823018	0.59052	0.290749	0.140242	0.0885113	0.129566	0.11694	0.129379	0.938246	0.850946	0.733469	0.505391	0.211043	0.111394	0.0608598	0.0685951	0.0675666	0.112245	0.938246	0.871585	0.786388	0.635915	0.260543	0.153968	0.0983102	0.0842449	0.0620126	0.0732124	0.938246	0.888388	0.858309	0.606309	0.402872	0.161384	0.150682	0.118897	0.128501	0.0915627	52.9376	51.831	53.0761	53.8904	0.138468
BT_0792	9	11	9	4	0.938246	0.892659	0.760262	0.557695	0.347062	0.173075	0.113646	0.144618	0.131549	0.136456	0.938246	0.858974	0.638374	0.449648	0.221141	0.122653	0.078839	0.0850239	0.0861201	0.0835301	0.938246	0.879886	0.793878	0.641971	0.315592	0.134545	0.0949767	0.0955149	0.0880913	0.0876259	0.938246	0.888388	0.750939	0.508838	0.344328	0.199881	0.141927	0.136148	0.148348	0.119694	52.9187	51.2132	53.3445	52.6316	0.425856
BT_0797	3	3	2	2	0.938246	0.884237	0.735465	0.606268	0.325975	0.158936	0.132165	0.142664	0.144675	0.123604	0.938246	0.858974	0.691572	0.569107	0.320169	0.136638	0.0920801	0.0802844	0.0951153	0.0861672	0.938246	0.888346	0.801511	0.648144	0.496931	0.282848	0.10546	0.132387	0.0693599	0.0918501	0.938246	0.880007	0.785434	0.657359	0.435843	0.235345	0.0907327	0.0756719	0.0729681	0.0607702	52.986	52.5991	55.2055	54.5506	2.2195
BT_0804	11	9	9	2	0.938246	0.918913	0.763383	0.556802	0.348228	0.179169	0.11366	0.133532	0.130974	0.141717	0.938246	0.858974	0.693428	0.528106	0.291422	0.156939	0.0932346	0.071233	0.116531	0.0772942	0.938246	0.863439	0.779039	0.629972	0.237236	0.117381	0.0954265	0.0822624	0.0847978	0.0564947	0.938246	0.888388	0.827735	0.535431	0.216314	0.0985656	0.10943	0.0912134	0.0947508	0.0877814	52.9666	52.2517	52.8297	52.3332	-0.136929
BT_0807	6	6	7	6	0.938246	0.909992	0.866423	0.698793	0.443319	0.219367	0.143025	0.195031	0.168459	0.190687	0.938246	0.883992	0.746423	0.565654	0.33383	0.167484	0.104559	0.0966701	0.109604	0.112952	0.938246	0.879886	0.793878	0.641971	0.359513	0.135058	0.098745	0.110745	0.101231	0.116228	0.938246	0.880007	0.846141	0.620763	0.33595	0.150299	0.103128	0.0834006	0.0931334	0.0816792	54.7027	52.9021	53.5429	53.5283	-1.1598
BT_0808	1	1	1	1	0.938246	0.875974	0.589876	0.395836	0.296296	0.142838	0.141666	0.146937	0.144216	0.150109	0.938246	0.867154	0.670303	0.467361	0.268536	0.168622	0.113824	0.105604	0.149212	0.126175	0.938246	0.914733	0.825318	0.667396	0.214072	0.105228	0.0899357	0.108228	0.114616	0.125438	0.938246	0.871782	0.636485	0.481909	0.273399	0.172916	0.151434	0.0922514	0.13557	0.124999	50.7601	51.5795	53.0422	51.5912	2.28209
BT_0809	3	4	4	3	0.938246	0.928012	0.799304	0.579729	0.341893	0.169349	0.129871	0.180468	0.180765	0.191911	0.938246	0.883992	0.73567	0.51597	0.236985	0.1134	0.0794551	0.0888067	0.104907	0.116291	0.938246	0.863439	0.779039	0.629972	0.284284	0.139116	0.104609	0.103412	0.0939589	0.128986	0.938246	0.89693	0.864519	0.591805	0.238423	0.136087	0.122424	0.128055	0.115804	0.12475	53.0287	52.0038	53.0182	52.8101	-0.0104831
BT_0810	2	0	2	1	0.938246	0.928012	0.832248	0.62822	0.338914	0.174021	0.104292	0.152266	0.134099	0.140474											0.938246	0.896971	0.809293	0.654437	0.252611	0.089732	0.0647648	0.131726	0.0968434	0.163581	0.938246	0.923571	0.967865	0.748575	0.250199	0.0890267	0.0674844	0.0723265	0.0579989	0.0830584	53.5044		53.0304	53.8332	-0.474012
BT_0811	9	6	6	6	0.938246	0.918913	0.807851	0.622225	0.413202	0.156356	0.105873	0.144817	0.117893	0.139421	0.938246	0.850946	0.748036	0.569805	0.325771	0.111419	0.0578299	0.0612297	0.065782	0.0839591	0.938246	0.905765	0.817227	0.660853	0.323034	0.106378	0.072131	0.0737304	0.0688435	0.0656923	0.938246	0.905638	0.882116	0.692451	0.348983	0.130884	0.0869914	0.0719632	0.0885236	0.0699357	53.835	52.7838	53.5501	54.039	-0.284926
BT_0813	5	5	3	2	0.938246	0.884237	0.68724	0.453661	0.312073	0.161024	0.107318	0.15098	0.16061	0.167964	0.938246	0.850946	0.746637	0.558629	0.309869	0.149046	0.0756111	0.0941288	0.109334	0.107241	0.938246	0.863439	0.779039	0.629972	0.312544	0.140117	0.0808972	0.0764366	0.0749193	0.0693931	0.938246	0.89693	0.725962	0.498234	0.2213	0.133764	0.0795294	0.0733368	0.0646574	0.0720811	51.6686	52.643	53.2454	51.9239	1.57677
BT_0815	1	1	0	0	0.938246	0.884237	0.698846	0.542093	0.318025	0.149828	0.0962042	0.122524	0.114333	0.146739	0.938246	0.883992	0.749201	0.584851	0.282067	0.123753	0.0655394	0.0687491	0.0640959	0.0979178																					52.4008	52.7149
BT_0817	4	4	3	1	0.938246	0.875974	0.738143	0.445096	0.302829	0.160407	0.121962	0.12732	0.125426	0.123795	0.938246	0.892659	0.782077	0.569266	0.315142	0.181223	0.111629	0.100339	0.121415	0.100195	0.938246	0.905765	0.817227	0.660853	0.348044	0.200001	0.114336	0.11629	0.08776	0.0865505	0.938246	0.914517	0.654297	0.456384	0.240031	0.135723	0.103398	0.0882074	0.109745	0.079501	51.8599	52.9729	53.9057	51.4531	2.04585
BT_0819	0	1	0	1											0.938246	0.850946	0.661127	0.359747	0.135027	0.0843299	0.0533849	0.051541	0.0448624	0.0857942											0.938246	0.871782	0.704313	0.39291	0.195064	0.0961999	0.0864949	0.082783	0.0493735	0.076458		50.599		51.0934
BT_0820	9	11	9	8	0.938246	0.875974	0.69594	0.420642	0.249745	0.116886	0.0890156	0.124209	0.117898	0.133314	0.938246	0.892659	0.632258	0.422877	0.201263	0.105022	0.0600498	0.0650254	0.0789714	0.0799019	0.938246	0.896971	0.809293	0.654437	0.164526	0.0775402	0.0596019	0.0661722	0.0661321	0.0682574	0.938246	0.914517	0.703882	0.383549	0.166017	0.0955315	0.0751861	0.0725445	0.0693971	0.0680122	51.2873	51.0322	52.7806	51.0121	1.49333
BT_0821	4	3	3	1	0.938246	0.892659	0.655756	0.515714	0.30614	0.154441	0.122502	0.175561	0.15814	0.183824	0.938246	0.867154	0.575891	0.419203	0.254122	0.1404	0.104566	0.122887	0.130896	0.145234	0.938246	0.905765	0.817227	0.660853	0.245307	0.13762	0.118959	0.131083	0.10389	0.124457	0.938246	0.880007	0.806931	0.619272	0.373456	0.242975	0.207682	0.162824	0.149014	0.175194	51.8988	50.7515	53.1346	53.7982	1.23579
BT_0822	14	13	11	11	0.938246	0.901242	0.80214	0.58628	0.410465	0.212998	0.146636	0.213258	0.187949	0.195985	0.938246	0.883992	0.764469	0.512742	0.323922	0.192037	0.113593	0.124379	0.153269	0.138718	0.938246	0.914733	0.825318	0.667396	0.27507	0.153764	0.115393	0.14503	0.120935	0.132428	0.938246	0.888388	0.850048	0.66908	0.351401	0.201899	0.184344	0.155221	0.172043	0.151622	53.5884	52.5296	53.3386	53.8927	-0.249739
BT_0824	7	5	6	6	0.938246	0.918913	0.798722	0.59882	0.418018	0.243197	0.198105	0.267064	0.235294	0.190859	0.938246	0.901497	0.749197	0.540435	0.329295	0.170775	0.127862	0.124644	0.126329	0.132433	0.938246	0.896971	0.809293	0.654437	0.485417	0.280543	0.240909	0.283111	0.186866	0.211027	0.938246	0.880007	0.806057	0.67125	0.379669	0.226774	0.217541	0.160632	0.180648	0.145896	53.7775	52.6987	55.0563	54.1266	1.27888
BT_0826	3	3	1	0	0.938246	0.875974	0.728641	0.527883	0.347396	0.18376	0.143802	0.178353	0.170258	0.197598	0.938246	0.901497	0.713547	0.517694	0.263701	0.159832	0.10261	0.0895637	0.0690558	0.0746768	0.938246	0.896971	0.809293	0.654437	0.290917	0.207413	0.178151	0.133684	0.108453	0.260516											52.4879	52.2195	53.317		0.829021
BT_0827	4	5	4	4	0.938246	0.918913	0.838947	0.601825	0.430091	0.233778	0.155755	0.241697	0.19807	0.24942	0.938246	0.850946	0.631625	0.450295	0.180684	0.101183	0.0521026	0.0645016	0.0842436	0.0731324	0.938246	0.879886	0.793878	0.641971	0.313362	0.18435	0.153674	0.189422	0.190047	0.248069	0.938246	0.89693	0.855582	0.639132	0.340277	0.21048	0.197753	0.178445	0.216534	0.211138	53.899	51.0482	53.1997	53.5611	-0.699347
BT_0828	6	5	5	5	0.938246	0.918913	0.73118	0.597985	0.351101	0.198433	0.124661	0.142622	0.12374	0.118852	0.938246	0.850946	0.638871	0.517689	0.274914	0.149715	0.0762474	0.0632489	0.0646644	0.0721833	0.938246	0.888346	0.801511	0.648144	0.259895	0.140724	0.0901685	0.0805264	0.0832233	0.0740098	0.938246	0.914517	0.796315	0.655076	0.332861	0.164161	0.103298	0.0868204	0.0921981	0.0838509	53.24	51.9337	53.1544	53.6345	-0.0855819
BT_0829	15	14	14	11	0.938246	0.918913	0.747858	0.547051	0.337302	0.160573	0.123826	0.150706	0.142995	0.147783	0.938246	0.858974	0.728126	0.49561	0.253578	0.128416	0.0737471	0.0818679	0.0937612	0.0880389	0.938246	0.879886	0.793878	0.641971	0.222912	0.113167	0.0786597	0.0797152	0.0717956	0.0791608	0.938246	0.89693	0.852074	0.605173	0.275746	0.133117	0.0996798	0.0841971	0.0784216	0.08777	52.7202	51.9542	52.8814	53.1088	0.161176
BT_0831	17	12	13	9	0.938246	0.909992	0.701733	0.496822	0.287049	0.137558	0.0979586	0.126621	0.127905	0.137691	0.938246	0.892659	0.686464	0.49485	0.215777	0.118493	0.0754461	0.0768441	0.0809142	0.0864764	0.938246	0.914733	0.825318	0.667396	0.201804	0.0903059	0.0712763	0.0747551	0.0720632	0.0780708	0.938246	0.905638	0.794078	0.526607	0.251882	0.157828	0.124509	0.108918	0.0846118	0.0772866	51.978	51.6929	53.0352	52.4269	1.05723
BT_0832	15	14	11	12	0.938246	0.901242	0.794232	0.580523	0.341728	0.183458	0.121288	0.133325	0.132861	0.141032	0.938246	0.901497	0.70029	0.493485	0.221747	0.107427	0.0619012	0.0611363	0.0652402	0.0822282	0.938246	0.879886	0.793878	0.641971	0.217546	0.116613	0.0733561	0.0746392	0.0800189	0.0770746	0.938246	0.905638	0.806814	0.60715	0.269789	0.151402	0.0920476	0.0651066	0.0852779	0.0626522	53.1647	51.7861	52.8619	53.0464	-0.302795
BT_0834	1	1	1	0	0.938246	0.884237	0.689307	0.487219	0.269156	0.118066	0.07809	0.118243	0.105119	0.122832											0.938246	0.879886	0.793878	0.641971	0.223382	0.0867691	0.0436293	0.0676181	0.0374944	0.0540065											51.7816		52.8884		1.10684
BT_0836	8	8	8	7	0.938246	0.928012	0.734815	0.477332	0.291298	0.137049	0.100768	0.136907	0.136923	0.152367	0.938246	0.867154	0.625683	0.452872	0.191046	0.0934827	0.0552427	0.0563979	0.0653229	0.0781719	0.938246	0.888346	0.801511	0.648144	0.182318	0.0774691	0.0607611	0.064952	0.0604359	0.0675482	0.938246	0.923571	0.79244	0.510178	0.227428	0.125226	0.091123	0.0823125	0.080234	0.0844375	51.9702	51.1092	52.7736	52.2062	0.803464
BT_0837	28	27	31	26	0.938246	0.892659	0.686987	0.47264	0.276525	0.12433	0.0926788	0.125539	0.121012	0.136023	0.938246	0.883992	0.713864	0.485491	0.208494	0.111897	0.0609171	0.0676686	0.0761371	0.0858837	0.938246	0.863439	0.779039	0.629972	0.176462	0.0923397	0.0624023	0.0735572	0.0655161	0.0730976	0.938246	0.871782	0.72065	0.482883	0.212562	0.114766	0.0928927	0.0835147	0.0786348	0.0764829	51.6974	51.7047	52.556	51.7071	0.858619
BT_0838	3	3	1	1	0.938246	0.918913	0.669235	0.396295	0.199138	0.100287	0.0681699	0.124762	0.0917521	0.129578	0.938246	0.858974	0.702431	0.365356	0.134198	0.0665766	0.0359708	0.0574172	0.0618003	0.0754979	0.938246	0.863439	0.779039	0.629972	0.0911068	0.0465584	0.032328	0.0372508	0.033135	0.0453595	0.938246	0.888388	0.59824	0.278695	0.0967855	0.0455397	0.032614	0.0372479	0.0315874	0.0395345	50.9573	50.7933	52.3191	50.026	1.36176
BT_0840	0	0	1	0
BT_0841	0	1	1	0	0.938246	0.909992	0.441498	0.344226	0.238336	0.138303	0.153154	0.121323	0.109605	0.0738251																															49.5374
BT_0842	2	0	0	0	0.938246	0.928012	1.35421	0.723554	0.44959	0.185228	0.132294	0.188772	0.137067	0.189074																															55.0407
BT_0844	1	1	1	1	0.938246	0.875974	0.663099	0.498108	0.308587	0.155315	0.107392	0.159268	0.114525	0.119073	0.938246	0.892659	0.738448	0.535683	0.288442	0.166277	0.106795	0.0967034	0.070386	0.0801211											0.938246	0.905638	0.788666	0.739411	0.428861	0.28809	0.175238	0.145006	0.0579884	0.0571652	51.9438	52.5325		55.4655
BT_0845	3	3	2	2	0.938246	0.875974	0.704781	0.464313	0.305323	0.14329	0.111421	0.145996	0.132225	0.149287	0.938246	0.901497	0.682408	0.512637	0.205192	0.0980319	0.0662834	0.0692493	0.0892974	0.0872526	0.938246	0.879886	0.793878	0.641971	0.183272	0.0937227	0.0684417	0.0704018	0.0623215	0.0706142	0.938246	0.923571	0.819739	0.499618	0.227104	0.132894	0.108371	0.111616	0.107151	0.0908343	51.8011	51.7295	52.7187	52.1729	0.917617
BT_0848	3	1	1	1	0.938246	0.901242	0.714555	0.5562	0.432953	0.367963	0.235114	0.200399	0.198543	0.208421	0.938246	0.867154	0.698871	0.560346	0.356302	0.3381	0.17868	0.0910362	0.11687	0.125901	0.938246	0.863439	0.779039	0.629972	0.510064	0.496166	0.152695	0.122211	0.107738	0.113537	0.938246	0.89693	0.82079	0.71068	0.440374	0.418327	0.177319	0.119904	0.136248	0.128376	54.0468	53.5375	56.1535	56.0494	2.1067
BT_0853	1	2	4	4	0.938246	0.909992	0.872099	0.700291	0.395779	0.205276	0.187346	0.237568	0.160104	0.142446	0.938246	0.892659	0.742095	0.607836	0.328515	0.150402	0.0796972	0.0883167	0.0867549	0.0944214	0.938246	0.888346	0.801511	0.648144	0.204028	0.0971492	0.0570604	0.0746482	0.0618457	0.0597274	0.938246	0.923571	0.86447	0.762643	0.343823	0.212648	0.175645	0.12735	0.129071	0.0784293	54.4028	53.1125	52.8702	54.508	-1.53253
BT_0854	4	4	4	3	0.938246	0.884237	0.836754	0.508093	0.344741	0.216234	0.164712	0.225015	0.20549	0.200697	0.938246	0.883992	0.647151	0.537766	0.308033	0.271582	0.213007	0.25481	0.285496	0.368245	0.938246	0.914733	0.825318	0.667396	0.748959	0.452589	0.472429	0.611988	0.563435	0.764961	0.938246	0.880007	0.75334	0.637161	0.569496	0.465726	0.366543	0.407411	0.507972	0.49399	52.6571	51.7802		57.6343
BT_0857	1	1	1	2	0.938246	0.928012	0.821975	0.663948	0.371329	0.152438	0.111845	0.143217	0.131607	0.104698	0.938246	0.867154	0.632847	0.497492	0.184832	0.0821979	0.038157	0.0531205	0.0720662	0.0679655											0.938246	0.871782	0.802453	0.599115	0.188308	0.0870521	0.0827851	0.0691871	0.0655538	0.0698653	53.8727	51.3558		52.5169
BT_0860	3	1	4	1	0.938246	0.928012	0.685833	0.563137	0.333229	0.18205	0.153967	0.246006	0.27781	0.327289											0.938246	0.863439	0.779039	0.629972	0.255129	0.169599	0.115795	0.109081	0.128884	0.143359	0.938246	0.871782	0.703376	0.53665	0.278086	0.173649	0.110643	0.0831893	0.0733086	0.0576745	52.2727		52.8934	52.3953	0.620692
BT_0871	12	11	9	6	0.938246	0.918913	0.736715	0.51545	0.315955	0.173344	0.12195	0.171751	0.152337	0.166506	0.938246	0.867154	0.665275	0.515075	0.264931	0.155583	0.113513	0.116767	0.124815	0.136953	0.938246	0.879886	0.793878	0.641971	0.240369	0.127659	0.0869959	0.0904923	0.099056	0.107791	0.938246	0.89693	0.725672	0.545649	0.308861	0.184005	0.121118	0.108237	0.119007	0.105514	52.3334	51.8331	52.9378	52.6185	0.604487
BT_0873	1	1	2	0	0.938246	0.918913	0.698624	0.39529	0.206668	0.0889314	0.065015	0.0840426	0.0932788	0.0995778	0.938246	0.867154	0.541259	0.379144	0.140532	0.0638942	0.0388406	0.0446147	0.0549216	0.0666643	0.938246	0.896971	0.809293	0.654437	0.134183	0.0597956	0.0446553	0.0496283	0.0410197	0.0554881											51.1254	50.249	52.704		1.57856
BT_0875	10	10	6	7	0.938246	0.901242	0.73655	0.551693	0.325672	0.174016	0.124731	0.195082	0.158701	0.165339	0.938246	0.883992	0.719408	0.510911	0.247883	0.141017	0.0862488	0.100472	0.100947	0.0978972	0.938246	0.914733	0.825318	0.667396	0.220332	0.137507	0.104374	0.123987	0.103392	0.101155	0.938246	0.89693	0.923348	0.664263	0.319442	0.211656	0.162349	0.122058	0.129553	0.110569	52.5966	52.0101	53.1035	53.8681	0.506945
BT_0876	10	8	9	6	0.938246	0.884237	0.734037	0.506334	0.350143	0.182237	0.110753	0.158482	0.14537	0.139433	0.938246	0.892659	0.696132	0.562681	0.303525	0.176622	0.103276	0.0759576	0.0826588	0.0834505	0.938246	0.914733	0.825318	0.667396	0.22451	0.13179	0.0892614	0.0835314	0.0676004	0.0674331	0.938246	0.905638	0.820211	0.619075	0.319805	0.228847	0.156126	0.105036	0.102214	0.125894	52.4975	52.6593	53.1704	53.5375	0.672873
BT_0881	1	0	0	0																					0.938246	0.914733	0.825318	0.667396	0.21505	0.12248	0.093204	0.120245	0.142245	0.169593													53.0265
BT_0882	7	6	2	5	0.938246	0.928012	0.813488	0.606499	0.394141	0.174783	0.136617	0.159689	0.158481	0.134813	0.938246	0.883992	0.792079	0.564248	0.320915	0.147128	0.0766468	0.0728555	0.0845735	0.0891641	0.938246	0.914733	0.825318	0.667396	0.335648	0.221469	0.132315	0.0989311	0.0785805	0.095303	0.938246	0.871782	0.767498	0.630038	0.313996	0.157188	0.136284	0.0726323	0.0708271	0.062436	53.6696	52.9721	53.9724	53.3198	0.302778
BT_0883	25	25	27	24	0.938246	0.909992	0.69343	0.426122	0.251095	0.113781	0.0864193	0.124737	0.117663	0.146277	0.938246	0.883992	0.679242	0.422928	0.1827	0.0999882	0.0553447	0.0619773	0.0674206	0.0796708	0.938246	0.914733	0.825318	0.667396	0.178027	0.0912736	0.0666217	0.0797974	0.0696207	0.0756009	0.938246	0.871782	0.719991	0.452178	0.187216	0.105461	0.0765935	0.0712343	0.0691737	0.0751104	51.3385	51.1529	52.9544	51.4544	1.61591
BT_0885	0	0	1	0																					0.938246	0.888346	0.801511	0.648144	0.411378	0.265633	0.114273	0.129284	0.145371	0.136205													54.3277
BT_0888	13	10	12	11	0.938246	0.884237	0.716048	0.570802	0.37039	0.238455	0.171314	0.225274	0.18068	0.128305	0.938246	0.850946	0.658226	0.495938	0.296498	0.181852	0.118286	0.13923	0.121724	0.086734	0.938246	0.914733	0.825318	0.667396	0.321591	0.17972	0.12904	0.142206	0.0789007	0.0700251	0.938246	0.89693	0.786883	0.623595	0.330594	0.22348	0.171348	0.142583	0.108328	0.062964	53.1317	51.918	53.7575	53.6282	0.625734
BT_0889	8	6	7	5	0.938246	0.918913	0.800088	0.580028	0.376932	0.171801	0.130123	0.190138	0.179334	0.179671	0.938246	0.901497	0.755077	0.52692	0.311822	0.180536	0.11589	0.11239	0.184344	0.140569	0.938246	0.905765	0.817227	0.660853	0.235294	0.121854	0.0980051	0.0957626	0.0648477	0.077429	0.938246	0.914517	0.786396	0.561884	0.253993	0.104603	0.122754	0.0795552	0.07427	0.0908145	53.2503	52.4888	53.1353	52.5662	-0.114936
BT_0890	3	3	3	2	0.938246	0.918913	0.670999	0.530111	0.538698	0.226153	0.101526	0.207537	0.218609	0.204219	0.938246	0.875492	0.593304	0.493523	0.330356	0.136255	0.0525292	0.0878636	0.123246	0.121179	0.938246	0.879886	0.793878	0.641971	0.349285	0.0979043	0.0760109	0.0746329	0.100323	0.0938984	0.938246	0.923571	0.893406	0.754276	0.339104	0.13281	0.104814	0.119889	0.13689	0.091125	53.677	51.7399	53.4251	54.2403	-0.251929
BT_0898	35	34	31	23	0.938246	0.892659	0.676627	0.477336	0.274952	0.123439	0.0969483	0.126365	0.121464	0.137265	0.938246	0.875492	0.658435	0.46232	0.209487	0.109191	0.0664174	0.0657783	0.0765615	0.0824714	0.938246	0.871585	0.786388	0.635915	0.186891	0.103478	0.0659723	0.0713558	0.0646502	0.0685031	0.938246	0.880007	0.758175	0.490127	0.23985	0.126678	0.0963927	0.0861776	0.0903123	0.0867214	51.676	51.3604	52.6747	51.9888	0.998632
BT_0900	36	39	39	38	0.938246	0.901242	0.837876	0.690945	0.470916	0.247674	0.108102	0.122698	0.106924	0.116624	0.938246	0.875492	0.808612	0.616231	0.386292	0.19283	0.0808679	0.0659506	0.0692866	0.071865	0.938246	0.871585	0.786388	0.635915	0.439758	0.156611	0.0717875	0.0733762	0.0619737	0.067844	0.938246	0.914517	0.915429	0.806211	0.429637	0.180939	0.0895565	0.060319	0.0637749	0.0608931	55.0663	53.8676	54.1037	55.2651	-0.962568
BT_0901	12	12	10	8	0.938246	0.892659	0.804233	0.586221	0.345763	0.153969	0.111478	0.135402	0.113853	0.126192	0.938246	0.858974	0.714352	0.536666	0.240664	0.106642	0.0619946	0.0529173	0.0642256	0.0654901	0.938246	0.888346	0.801511	0.648144	0.250837	0.0926166	0.0739876	0.0714188	0.0619411	0.0579306	0.938246	0.914517	0.877325	0.629528	0.268562	0.122293	0.0801695	0.0537747	0.0609515	0.0440802	53.2046	52.1117	53.0616	53.3136	-0.14305
BT_0902	3	6	4	1	0.938246	0.884237	0.797975	0.57845	0.365711	0.177561	0.181829	0.244059	0.226895	0.192958	0.938246	0.883992	0.643233	0.489193	0.252603	0.136813	0.0918172	0.0909451	0.121019	0.143619	0.938246	0.879886	0.793878	0.641971	0.355685	0.178599	0.111394	0.131945	0.134795	0.129309	0.938246	0.914517	0.99289	0.76424	0.46158	0.308762	0.340645	0.196033	0.427853	0.259462	53.0864	51.5466	53.5945	55.2161	0.508092
BT_0903	6	5	5	3	0.938246	0.909992	0.713373	0.582208	0.366046	0.186871	0.127237	0.190324	0.144794	0.155844	0.938246	0.883992	0.728843	0.563472	0.304713	0.14165	0.0865743	0.077437	0.103471	0.0932724	0.938246	0.896971	0.809293	0.654437	0.233941	0.139433	0.0817179	0.0950148	0.0782625	0.0859065	0.938246	0.905638	0.73059	0.565483	0.342667	0.192833	0.132123	0.0976642	0.145699	0.138867	53.0295	52.6462	53.0782	52.9255	0.0486713
BT_0904	31	25	22	18	0.938246	0.875974	0.722682	0.522214	0.342683	0.186716	0.126539	0.173685	0.156343	0.171439	0.938246	0.875492	0.701008	0.513854	0.278587	0.14281	0.0917904	0.0834783	0.0934539	0.111705	0.938246	0.888346	0.801511	0.648144	0.238126	0.132345	0.0827845	0.0905681	0.0851923	0.0929627	0.938246	0.923571	0.792438	0.615892	0.304164	0.166373	0.119374	0.0941102	0.0961234	0.0964162	52.457	52.0981	53.0169	53.2348	0.559905
BT_0905	9	9	10	9	0.938246	0.901242	0.817646	0.634021	0.431872	0.282473	0.218413	0.366084	0.312984	0.366034	0.938246	0.867154	0.721201	0.511014	0.293757	0.207909	0.153796	0.198244	0.220772	0.263863	0.938246	0.914733	0.825318	0.667396	0.343884	0.223313	0.222082	0.274534	0.248373	0.360714	0.938246	0.871782	0.764443	0.510232	0.343745	0.262592	0.264768	0.305805	0.348049	0.380984	54.0344	51.961	53.5784	52.1815	-0.45591
BT_0906	7	3	6	3	0.938246	0.901242	0.677694	0.475083	0.298161	0.144644	0.115816	0.155325	0.158903	0.195152	0.938246	0.901497	0.684025	0.42982	0.187195	0.108919	0.0752642	0.0824718	0.0973919	0.10351	0.938246	0.914733	0.825318	0.667396	0.245331	0.102441	0.0764842	0.0738249	0.0804686	0.106643	0.938246	0.923571	0.806159	0.58948	0.317851	0.166888	0.122212	0.0962031	0.117309	0.112555	51.6772	51.1918	53.2009	53.1557	1.52378
BT_0907	6	6	4	2	0.938246	0.909992	0.817063	0.570562	0.393839	0.179461	0.131174	0.17465	0.175942	0.220068	0.938246	0.867154	0.733941	0.598289	0.363048	0.247259	0.206456	0.233332	0.260127	0.271654	0.938246	0.879886	0.793878	0.641971	0.317373	0.147742	0.123133	0.148145	0.130103	0.18646	0.938246	0.880007	0.840014	0.63954	0.345469	0.239187	0.229	0.203726	0.196279	0.197676	53.3188	53.0657	53.2469	53.6812	-0.0719221
BT_0908	4	2	5	3	0.938246	0.918913	0.71447	0.483656	0.293659	0.14035	0.0920305	0.124089	0.12855	0.138182	0.938246	0.858974	0.765117	0.537802	0.230955	0.122374	0.0623133	0.0851077	0.0737775	0.122069	0.938246	0.871585	0.786388	0.635915	0.179509	0.0947004	0.0625244	0.0817637	0.06519	0.0850164	0.938246	0.871782	0.736384	0.533999	0.217688	0.128014	0.106705	0.0864809	0.0977985	0.0980203	51.9839	52.2029	52.6277	52.052	0.643865
BT_0909	12	10	8	3	0.938246	0.892659	0.765102	0.621726	0.341738	0.145268	0.11542	0.153186	0.138652	0.16243	0.938246	0.858974	0.73002	0.554143	0.258295	0.118043	0.0747388	0.0730589	0.0922753	0.0861807	0.938246	0.863439	0.779039	0.629972	0.179012	0.0996883	0.0712216	0.0915218	0.0851105	0.0962586	0.938246	0.880007	0.883513	0.580565	0.244982	0.126989	0.111217	0.0731606	0.0708106	0.0953548	53.191	52.3087	52.545	52.879	-0.645987
BT_0910	19	19	20	20	0.938246	0.928012	0.853259	0.701704	0.494245	0.227957	0.107655	0.132355	0.126982	0.144051	0.938246	0.850946	0.709954	0.570176	0.338653	0.160216	0.0685521	0.0650179	0.0684934	0.0785579	0.938246	0.879886	0.793878	0.641971	0.386542	0.140239	0.0691908	0.0724701	0.0683974	0.0671031	0.938246	0.923571	0.845601	0.717027	0.369582	0.167537	0.0838433	0.0670968	0.0653542	0.0660146	55.1766	52.8549	53.7911	54.3425	-1.38548
BT_0911	12	11	9	8	0.938246	0.892659	0.857714	0.637022	0.410087	0.18895	0.144697	0.230863	0.184298	0.22923	0.938246	0.883992	0.808878	0.569119	0.309283	0.174891	0.115307	0.119241	0.149905	0.19247	0.938246	0.914733	0.825318	0.667396	0.423717	0.271468	0.180091	0.254826	0.179255	0.275184	0.938246	0.880007	0.810315	0.635691	0.378052	0.197811	0.169918	0.173493	0.166692	0.195651	53.9249	52.8553	54.3939	53.7067	0.468979
BT_0912	2	2	2	2	0.938246	0.884237	0.715002	0.567662	0.418671	0.282329	0.261283	0.348096	0.315921	0.313092	0.938246	0.850946	0.75573	0.529012	0.298498	0.194185	0.141527	0.171229	0.219149	0.237501	0.938246	0.914733	0.825318	0.667396	0.377692	0.216113	0.211216	0.209032	0.224944	0.35148	0.938246	0.89693	0.834701	0.636487	0.38487	0.239833	0.197006	0.174236	0.212349	0.205888	53.0744	52.2501	53.8057	53.9089	0.731268
BT_0914a	3	3	4	3	0.938246	0.884237	0.520888	0.460515	0.875976	1.44895	1.42543	3.30251	2.53996	3.43583	0.938246	0.883992	0.45614	0.717452	0.846934	1.32918	1.35438	2.00221	2.07432	2.63461	0.938246	0.905765	0.817227	0.660853	0.835598	0.891591	1.05047	1.61812	1.39825	2.27345	0.938246	0.880007	0.439214	0.803184	0.899485	1.24695	1.40964	1.79916	1.80662	2.20258
BT_0921	1	0	2	1	0.938246	0.918913	0.881986	0.739387	0.56628	0.313924	0.254438	0.224673	0.33128	0.177613																															56.517
BT_0923	8	8	6	6	0.938246	0.918913	0.836469	0.679379	0.444019	0.199306	0.123345	0.146537	0.14007	0.140727	0.938246	0.850946	0.76353	0.601704	0.341533	0.150432	0.0893463	0.0849851	0.0919926	0.0967166	0.938246	0.896971	0.809293	0.654437	0.345705	0.127279	0.0833624	0.0876044	0.0844072	0.112035	0.938246	0.888388	0.799119	0.667678	0.347454	0.162667	0.12722	0.0820859	0.0996409	0.0856667	54.5622	53.1624	53.5965	53.7773	-0.965737
BT_0924	12	9	8	5	0.938246	0.875974	0.67331	0.516551	0.335943	0.16061	0.117501	0.145862	0.127567	0.141451	0.938246	0.901497	0.74521	0.527039	0.268046	0.141179	0.0851448	0.0857001	0.0829254	0.104512	0.938246	0.879886	0.793878	0.641971	0.189596	0.107528	0.0771604	0.0873321	0.0870635	0.0927572	0.938246	0.880007	0.781576	0.520177	0.247211	0.13164	0.1217	0.128228	0.108703	0.123485	52.2283	52.3237	52.7261	52.2033	0.49776
BT_0925	8	5	4	4	0.938246	0.901242	0.724704	0.536301	0.325859	0.173306	0.118464	0.150942	0.146069	0.149288	0.938246	0.850946	0.718778	0.434685	0.207686	0.111463	0.0686456	0.0735613	0.0887141	0.0923006	0.938246	0.905765	0.817227	0.660853	0.165416	0.0968596	0.0809898	0.0922701	0.0893441	0.113302	0.938246	0.905638	0.808874	0.464374	0.242561	0.132238	0.152384	0.14079	0.170446	0.146959	52.5144	51.3709	52.8291	51.8628	0.314663
BT_0927	1	1	0	0											0.938246	0.867154	0.665021	0.365352	0.159819	0.0802188	0.0571573	0.0677621	0.0817703	0.0738226																						50.6947
BT_0928	3	2	0	0	0.938246	0.884237	0.851216	0.634616	0.392426	0.209961	0.126565	0.143962	0.129832	0.125712	0.938246	0.892659	0.710018	0.510545	0.311075	0.219507	0.129368	0.101693	0.113993	0.0958913																					54.0502	52.4624
BT_0931	1	1	1	1	0.938246	0.928012	0.828678	0.458	0.295103	0.120086	0.113485	0.183058	0.167367	0.223154	0.938246	0.858974	0.720777	0.482436	0.25882	0.140781	0.0680382	0.0848093	0.0948747	0.115735	0.938246	0.888346	0.801511	0.648144	0.168198	0.0922489	0.0566877	0.0677137	0.0628961	0.0637826	0.938246	0.880007	0.826926	0.474348	0.207093	0.102546	0.112434	0.0948258	0.0494335	0.0819848	51.9884	51.8599	52.7368	51.9809	0.748473
BT_0938	1	1	2	1	0.938246	0.918913	0.518632	0.359273	0.207678	0.0924009	0.075914	0.0933505	0.0919969	0.102858	0.938246	0.875492	0.634388	0.417942	0.186329	0.0959313	0.0556717	0.0476172	0.0649117	0.0664967	0.938246	0.863439	0.779039	0.629972	0.236446	0.101088	0.0701438	0.0742744	0.0540933	0.0552663	0.938246	0.880007	0.606063	0.591859	0.293956	0.144202	0.119055	0.0771892	0.0813362	0.0688284	50.1517	50.9702	52.8214	52.38	2.66969
BT_0944	1	1	2	1	0.938246	0.928012	0.819356	0.636255	0.383075	0.216811	0.129073	0.158465	0.112356	0.121166	0.938246	0.875492	0.754286	0.526217	0.270366	0.118883	0.0677468	0.0549692	0.0631826	0.0689582	0.938246	0.879886	0.793878	0.641971	0.2353	0.121796	0.0648548	0.0752286	0.0641339	0.04866	0.938246	0.871782	0.813341	0.623769	0.252714	0.102212	0.0892567	0.0713899	0.0564194	0.0798574	53.9883	52.3644	52.9752	52.9579	-1.01312
BT_0946	2	2	1	0	0.938246	0.875974	0.629149	0.416349	0.277879	0.131001	0.0939229	0.108571	0.110523	0.111779	0.938246	0.892659	0.61836	0.543549	0.272619	0.161417	0.13902	0.0916268	0.179371	0.0826933	0.938246	0.896971	0.809293	0.654437	0.156028	0.0729485	0.0718101	0.0768567	0.0530908	0.0591272											51.1478	51.9383	52.7553		1.6075
BT_0958	3	2	1	2	0.938246	0.884237	0.735302	0.710106	0.373087	0.230387	0.138225	0.137042	0.0923635	0.0803454	0.938246	0.901497	0.747257	0.617124	0.279958	0.139097	0.13878	0.107154	0.148243	0.149654											0.938246	0.888388	0.803166	0.548283	0.340576	0.164635	0.15479	0.111095	0.159196	0.133353	54.2728	52.813		52.9316
BT_0961	2	2	2	2	0.938246	0.884237	0.713551	0.618092	0.383625	0.192031	0.154108	0.201016	0.179306	0.215351	0.938246	0.901497	0.786026	0.559539	0.315297	0.173153	0.107774	0.0993229	0.107974	0.129937	0.938246	0.863439	0.779039	0.629972	0.36756	0.183505	0.125602	0.174054	0.135027	0.220084	0.938246	0.888388	0.795808	0.733445	0.418121	0.264527	0.162473	0.123469	0.194987	0.169873	53.2627	52.8905	53.4376	54.8025	0.174953
BT_0962	5	4	5	2	0.938246	0.928012	0.706102	0.50344	0.286705	0.146422	0.110406	0.128257	0.117276	0.150478	0.938246	0.883992	0.658262	0.449823	0.185018	0.0999261	0.0687412	0.0733835	0.0848658	0.0915533	0.938246	0.905765	0.817227	0.660853	0.153233	0.076549	0.0561561	0.063121	0.0662454	0.0942516	0.938246	0.89693	0.695137	0.352697	0.184931	0.0734183	0.0716151	0.0625098	0.099372	0.0856418	52.0571	51.1941	52.8081	50.8145	0.750973
BT_0963	1	2	1	1																					0.938246	0.914733	0.825318	0.667396	0.268008	0.156553	0.159259	0.21262	0.145501	0.203926	0.938246	0.914517	0.846455	0.632764	0.287319	0.142661	0.0976074	0.0724756	0.0730909	0.0704913			53.2243	53.3598
BT_0965	1	1	2	1	0.938246	0.884237	0.908836	0.709283	0.638042	0.621539	0.46926	0.36726	0.158208	0.144777	0.938246	0.875492	0.934615	0.697864	0.418056	0.30211	0.198323	0.120727	0.115252	0.11358	0.938246	0.914733	0.825318	0.667396	0.449362	0.23577	0.160216	0.137569	0.0998867	0.116851	0.938246	0.89693	0.904484	0.773353	0.553956	0.454352	0.306024	0.166985	0.114043	0.0810956	60.9044	55.2944	54.8026	58.08	-6.10185
BT_0970	6	4	3	0	0.938246	0.875974	0.743252	0.530693	0.29266	0.158106	0.114924	0.128964	0.118858	0.138237	0.938246	0.883992	0.727243	0.507303	0.229169	0.0992944	0.0700353	0.0674226	0.0805667	0.0801244	0.938246	0.879886	0.793878	0.641971	0.241401	0.112418	0.0693116	0.0748781	0.0684651	0.0711061											52.3656	51.9396	52.9693		0.603748
BT_0975	3	2	2	2	0.938246	0.909992	0.725604	0.491908	0.293909	0.146462	0.103218	0.155104	0.109839	0.13282	0.938246	0.850946	0.685461	0.496602	0.237166	0.123637	0.0718885	0.0758029	0.0763135	0.0856311	0.938246	0.879886	0.793878	0.641971	0.263175	0.127879	0.0797652	0.0729897	0.0663114	0.0658713	0.938246	0.923571	0.723424	0.501122	0.212117	0.113746	0.0766965	0.131802	0.0598943	0.108429	52.077	51.7348	53.1043	51.8431	1.02732
BT_0981	10	6	7	3	0.938246	0.892659	0.682443	0.520005	0.339614	0.160383	0.122014	0.133119	0.126068	0.172634	0.938246	0.875492	0.617522	0.447614	0.22384	0.0972941	0.0540664	0.0490674	0.0562712	0.0604066	0.938246	0.879886	0.793878	0.641971	0.228427	0.104971	0.0676242	0.0735258	0.0763091	0.0691393	0.938246	0.888388	0.803087	0.573805	0.254687	0.170672	0.115135	0.156199	0.128258	0.199371	52.2962	51.2116	52.9	52.5886	0.603834
BT_0983	2	1	2	2	0.938246	0.884237	0.629352	0.496011	0.323182	0.142564	0.0939969	0.129382	0.130823	0.158536	0.938246	0.901497	0.605565	0.53456	0.23659	0.113732	0.0766583	0.0787385	0.0974877	0.100182	0.938246	0.888346	0.801511	0.648144	0.311902	0.156295	0.109087	0.0935485	0.101093	0.118012											51.8072	51.677	53.4028		1.59566
BT_0988	9	6	14	4	0.938246	0.875974	0.716205	0.532259	0.336698	0.176173	0.12303	0.148678	0.14288	0.165146	0.938246	0.867154	0.714521	0.528131	0.284023	0.136332	0.0756266	0.0751112	0.107313	0.103482	0.938246	0.871585	0.786388	0.635915	0.265951	0.129623	0.0957313	0.113166	0.115665	0.111441	0.938246	0.89693	0.717859	0.554082	0.332457	0.176974	0.0832107	0.092004	0.10261	0.0853219	52.4834	52.2353	52.9715	52.8107	0.488094
BT_0991	0	1	0	0	0.938246	0.875974	0.700691	0.565588	0.32816	0.135403	0.0990742	0.138646	0.113479	0.139659											0.938246	0.863439	0.779039	0.629972	0.323028	0.160056	0.102313	0.0849136	0.098691	0.0662134											52.565		53.3467		0.781667
BT_0998	4	5	2	4	0.938246	0.884237	0.868124	0.714051	0.440008	0.220938	0.179469	0.265804	0.245559	0.234614	0.938246	0.875492	0.678789	0.48821	0.232917	0.125911	0.0699093	0.0752845	0.0840839	0.0820715	0.938246	0.888346	0.801511	0.648144	0.231777	0.125314	0.0843294	0.128671	0.114519	0.134745	0.938246	0.871782	0.675163	0.469976	0.217136	0.112742	0.104828	0.103662	0.1215	0.111738	54.6707	51.6822	52.9245	51.4001	-1.74619
BT_0999	1	0	1	0											0.938246	0.867154	0.545418	0.44999	0.219241	0.152616	0.084215	0.15596	0.114651	0.176565																						50.6541
BT_1007	10	9	10	10	0.938246	0.875974	0.715435	0.480183	0.267952	0.117759	0.0873233	0.0973111	0.1039	0.104392	0.938246	0.875492	0.700278	0.415396	0.173417	0.092924	0.0538259	0.0585841	0.06663	0.0674354	0.938246	0.888346	0.801511	0.648144	0.167935	0.085209	0.0488696	0.0552435	0.0631539	0.0545398	0.938246	0.871782	0.738372	0.487877	0.229026	0.114918	0.0803895	0.0650417	0.0680338	0.065822	51.8516	51.16	52.7394	51.8934	0.887758
BT_1008	3	4	3	3	0.938246	0.901242	0.735828	0.531828	0.301396	0.141277	0.103482	0.15854	0.137692	0.157815	0.938246	0.892659	0.687905	0.490914	0.193313	0.11789	0.0762543	0.0666182	0.0847793	0.087958	0.938246	0.905765	0.817227	0.660853	0.323123	0.172953	0.127998	0.143215	0.175938	0.172245	0.938246	0.905638	0.83348	0.663654	0.217547	0.138474	0.12009	0.0878859	0.100267	0.0817161	52.333	51.5934	53.5027	53.11	1.16978
BT_1009	3	2	2	1											0.938246	0.875492	0.705643	0.573276	0.30899	0.15381	0.109366	0.108507	0.14425	0.119132																						52.5819
BT_1015	13	14	12	13	0.938246	0.884237	0.797371	0.647948	0.388984	0.171216	0.100032	0.127561	0.120808	0.135204	0.938246	0.867154	0.7511	0.570227	0.300039	0.135962	0.0689609	0.0698531	0.0811946	0.0868997	0.938246	0.879886	0.793878	0.641971	0.357948	0.196033	0.0835694	0.0844953	0.0734453	0.0730356	0.938246	0.871782	0.880224	0.758167	0.395591	0.224963	0.139708	0.0772263	0.0807144	0.0732818	53.8233	52.7272	53.7964	54.9753	-0.0268878
BT_1016	1	1	1	1											0.938246	0.875492	0.755306	0.547469	0.26463	0.134069	0.0851786	0.08985	0.113506	0.112271	0.938246	0.914733	0.825318	0.667396	0.389861	0.217656	0.134188	0.175261	0.153119	0.163383												52.3841	54.1181
BT_1017	1	3	1	1											0.938246	0.858974	0.82873	0.617282	0.3632	0.19643	0.130067	0.152245	0.128958	0.133452																						53.6314
BT_1018	1	3	4	2	0.938246	0.892659	0.681238	0.475358	0.272988	0.163299	0.133699	0.175764	0.129439	0.134378	0.938246	0.858974	0.53723	0.542554	0.296691	0.141094	0.105337	0.123071	0.19949	0.16616	0.938246	0.879886	0.793878	0.641971	0.167122	0.106246	0.0833391	0.0910831	0.0843362	0.0979103	0.938246	0.89693	0.813549	0.666213	0.402349	0.228443	0.199927	0.190294	0.232571	0.240953	51.6694	51.4432	52.6441	54.0769	0.974755
BT_1020	1	1	0	1	0.938246	0.928012	0.73579	0.514078	0.308105	0.162034	0.123892	0.136442	0.163535	0.136489																															52.3175
BT_1023	1	2	1	0	0.938246	0.909992	0.717545	0.380599	0.208425	0.10373	0.0859926	0.118863	0.1071	0.119112	0.938246	0.901497	0.793114	0.56304	0.346744	0.192908	0.0993082	0.123051	0.151349	0.14785																					51.0561	53.0789
BT_1032	12	12	11	9	0.938246	0.884237	0.708757	0.467919	0.297939	0.137058	0.108045	0.134003	0.118086	0.129292	0.938246	0.875492	0.732851	0.461393	0.266103	0.128774	0.0761211	0.071742	0.0868906	0.0847215	0.938246	0.905765	0.817227	0.660853	0.195877	0.10632	0.0774893	0.0794479	0.0726516	0.065168	0.938246	0.89693	0.689831	0.454847	0.256019	0.128676	0.0863594	0.063413	0.0831145	0.0682022	51.8527	51.8623	52.9659	51.6774	1.11317
BT_1033	11	12	11	10	0.938246	0.918913	0.754963	0.616883	0.426293	0.247724	0.176625	0.28159	0.240467	0.228067	0.938246	0.858974	0.68182	0.539899	0.304818	0.172697	0.120552	0.14401	0.167746	0.179764	0.938246	0.871585	0.786388	0.635915	0.396797	0.234318	0.191495	0.263492	0.209556	0.256029	0.938246	0.923571	0.788245	0.685954	0.379902	0.247332	0.218021	0.214232	0.232184	0.198677	53.7917	52.161	53.7546	54.1076	-0.0370655
BT_1035	6	8	4	3	0.938246	0.909992	0.767941	0.610673	0.337562	0.181379	0.11625	0.169458	0.133638	0.159853	0.938246	0.867154	0.69665	0.454895	0.244778	0.135829	0.0838817	0.0927695	0.102068	0.109703	0.938246	0.863439	0.779039	0.629972	0.226111	0.110829	0.0750033	0.0825369	0.0935025	0.0918342	0.938246	0.880007	0.901606	0.584396	0.262122	0.160119	0.118839	0.105669	0.161852	0.122392	53.2081	51.5435	52.7388	52.9479	-0.469302
BT_1036	4	3	2	3	0.938246	0.909992	0.800192	0.641695	0.395308	0.173873	0.116875	0.157027	0.145978	0.167224	0.938246	0.892659	0.588908	0.418646	0.22568	0.11615	0.0782618	0.0541405	0.0771241	0.0872838																					53.8035	50.9177
BT_1037	10	9	8	8	0.938246	0.928012	0.73362	0.491157	0.341313	0.184996	0.115467	0.182802	0.141221	0.172416	0.938246	0.850946	0.742387	0.500796	0.271001	0.145095	0.0760752	0.0811678	0.0971617	0.111974	0.938246	0.905765	0.817227	0.660853	0.242504	0.122575	0.0806511	0.0782464	0.0656942	0.0851786	0.938246	0.871782	0.732386	0.516394	0.255258	0.143476	0.0923642	0.0797689	0.0660762	0.0846579	52.3131	52.1008	53.1703	52.1678	0.8572
BT_1038	6	5	6	4	0.938246	0.918913	0.783447	0.538938	0.340841	0.151585	0.118255	0.160101	0.149623	0.158955	0.938246	0.901497	0.702904	0.494048	0.236249	0.114828	0.0751175	0.0738448	0.0810531	0.0715508	0.938246	0.871585	0.786388	0.635915	0.258913	0.115011	0.0791288	0.086664	0.0862152	0.100558	0.938246	0.871782	0.708326	0.511786	0.255884	0.135572	0.0921698	0.0827711	0.0945854	0.082099	52.7521	51.8525	52.9506	52.021	0.198472
BT_1039	4	3	2	2	0.938246	0.928012	0.741438	0.598859	0.394563	0.201748	0.152121	0.197482	0.174991	0.264344	0.938246	0.867154	0.931492	0.558714	0.357598	0.150435	0.116557	0.0901753	0.09272	0.152464	0.938246	0.914733	0.825318	0.667396	0.200828	0.0976836	0.0777978	0.107271	0.0862351	0.0860264	0.938246	0.905638	0.930519	0.682566	0.319444	0.166651	0.132308	0.119529	0.119236	0.13134	53.3023	53.4093	53.0172	53.8557	-0.285115
BT_1040	4	4	7	2	0.938246	0.875974	0.731052	0.511712	0.362787	0.168171	0.115857	0.162339	0.147657	0.159784	0.938246	0.858974	0.681053	0.509806	0.270175	0.123293	0.0807467	0.0721889	0.103252	0.0928299	0.938246	0.879886	0.793878	0.641971	0.260991	0.149771	0.115775	0.129741	0.115737	0.114627	0.938246	0.89693	0.761341	0.472436	0.212507	0.108785	0.086353	0.072998	0.0893255	0.078612	52.5233	51.9215	53.0393	51.8067	0.516011
BT_1042	10	10	10	7	0.938246	0.901242	0.755303	0.587339	0.386432	0.180409	0.126223	0.176055	0.161161	0.181311	0.938246	0.858974	0.689441	0.519243	0.270429	0.143877	0.0895333	0.0746403	0.0965562	0.0921073	0.938246	0.879886	0.793878	0.641971	0.258992	0.132349	0.0964491	0.0956738	0.105484	0.0964087	0.938246	0.914517	0.796805	0.633415	0.325419	0.185675	0.126958	0.118197	0.0873356	0.108558	53.2579	52.0518	53.0333	53.4993	-0.22462
BT_1043	5	4	5	4	0.938246	0.928012	0.751458	0.565686	0.42598	0.20511	0.162874	0.199472	0.140102	0.497756	0.938246	0.850946	0.601334	0.441421	0.233512	0.108856	0.071389	0.0726082	0.0830621	0.085683	0.938246	0.905765	0.817227	0.660853	0.19658	0.113567	0.0927913	0.0994304	0.071452	0.0711754	0.938246	0.880007	0.726787	0.485948	0.228538	0.135184	0.104925	0.105386	0.0883349	0.127242	53.073	51.0418	52.9642	51.7724	-0.108811
BT_1044	4	5	5	2	0.938246	0.901242	0.696641	0.543528	0.326757	0.147831	0.109996	0.17201	0.146242	0.177163	0.938246	0.892659	0.653414	0.46949	0.210041	0.102234	0.0621058	0.0646176	0.080551	0.0896601	0.938246	0.905765	0.817227	0.660853	0.226389	0.114098	0.083115	0.0848835	0.0855447	0.0942565	0.938246	0.923571	0.817203	0.543404	0.263318	0.128163	0.0906519	0.078974	0.0811412	0.104984	52.3694	51.3956	53.071	52.6099	0.701602
BT_1045	3	1	2	3	0.938246	0.892659	0.814973	0.691286	0.453556	0.25319	0.184533	0.304623	0.200665	0.226867	0.938246	0.883992	1.01935	0.839761	0.615079	0.519094	0.404931	0.510612	0.250271	0.238036	0.938246	0.896971	0.809293	0.654437	0.201526	0.115901	0.0807065	0.079382	0.0529794	0.0664455	0.938246	0.905638	0.871201	0.678608	0.304338	0.231669	0.191027	0.148988	0.0955811	0.0943624	54.7361	61.3654	52.9422	53.8989	-1.79394
BT_1046	1	0	2	1											0.938246	0.867154	0.748769	0.559104	0.27357	0.13593	0.11145	0.0920846	0.129143	0.0982111																						52.4664
BT_1049	0	0	0	0
BT_1052	0	1	1	1																					0.938246	0.879886	0.793878	0.641971	0.550414	0.344295	0.206952	0.239405	0.16742	0.142414	0.938246	0.89693	0.878053	0.789484	0.434902	0.259181	0.205016	0.138277	0.141387	0.0914771			56.1275	55.5489
BT_1054	13	8	10	7	0.938246	0.928012	0.801929	0.523208	0.35255	0.176997	0.116348	0.138652	0.133432	0.149504	0.938246	0.901497	0.755918	0.515979	0.233515	0.121095	0.070671	0.0865476	0.0814263	0.0916303	0.938246	0.863439	0.779039	0.629972	0.228238	0.127109	0.0959084	0.109178	0.0871751	0.109336	0.938246	0.888388	0.752337	0.653818	0.4882	0.189674	0.159293	0.0988508	0.159832	0.253759	52.8683	52.127	52.7528	54.3146	-0.115484
BT_1056	1	2	1	1	0.938246	0.875974	0.644181	0.507833	0.323143	0.163015	0.134728	0.118433	0.118075	0.138854																															52.0254
BT_1057	7	5	4	2	0.938246	0.909992	0.71716	0.536494	0.360982	0.173256	0.119216	0.143249	0.15217	0.176049	0.938246	0.883992	0.761859	0.519141	0.253958	0.134314	0.0922164	0.0799479	0.0664044	0.0774345	0.938246	0.914733	0.825318	0.667396	0.319808	0.171521	0.147316	0.213776	0.180916	0.205005	0.938246	0.914517	0.829814	0.522178	0.256153	0.12968	0.0962119	0.0943853	0.0932737	0.10603	52.6623	52.2811	53.4877	52.4603	0.825319
BT_1058	16	14	11	9	0.938246	0.892659	0.655398	0.455677	0.277699	0.13947	0.103176	0.125612	0.116211	0.136113	0.938246	0.901497	0.734363	0.482132	0.217937	0.109497	0.0659099	0.0578914	0.0708915	0.0721553	0.938246	0.879886	0.793878	0.641971	0.216067	0.088055	0.0717183	0.0839979	0.0805126	0.0848389	0.938246	0.923571	0.73948	0.455275	0.2111	0.114285	0.091392	0.0704	0.0799686	0.0959938	51.4894	51.8318	52.815	51.6538	1.32556
BT_1059	6	5	5	6	0.938246	0.909992	0.787092	0.521875	0.299231	0.166464	0.137963	0.171923	0.179874	0.198263	0.938246	0.892659	0.6733	0.488973	0.216193	0.11385	0.0740833	0.0792195	0.105705	0.107892	0.938246	0.896971	0.809293	0.654437	0.206862	0.0992836	0.0787892	0.0746778	0.0823426	0.0756272	0.938246	0.871782	0.779013	0.524862	0.279195	0.15721	0.131816	0.087536	0.121279	0.110047	52.3761	51.5677	52.9293	52.4279	0.553226
BT_1060	5	3	1	3	0.938246	0.928012	0.760647	0.544797	0.310238	0.161251	0.102829	0.138816	0.128956	0.151767	0.938246	0.858974	0.67651	0.544344	0.257773	0.134222	0.0900035	0.0909739	0.108584	0.111949	0.938246	0.896971	0.809293	0.654437	0.341336	0.140076	0.080261	0.0736605	0.0638017	0.0618846	0.938246	0.905638	0.676092	0.52021	0.23409	0.129507	0.0979242	0.087602	0.0934187	0.0928121	52.6219	52.0328	53.6768	51.8815	1.05489
BT_1069	7	6	6	6	0.938246	0.892659	0.715301	0.482069	0.326275	0.150499	0.11435	0.137261	0.144433	0.157972	0.938246	0.892659	0.651437	0.473462	0.226319	0.10988	0.0749405	0.0676669	0.0843687	0.0930893	0.938246	0.871585	0.786388	0.635915	0.207864	0.111315	0.0788975	0.0844077	0.0856331	0.0930702	0.938246	0.923571	0.796075	0.488558	0.235279	0.137854	0.117006	0.0866641	0.0738831	0.0990264	52.0725	51.4669	52.7345	52.1155	0.661967
BT_1070	6	4	8	3	0.938246	0.928012	0.729855	0.585679	0.398452	0.193544	0.171981	0.185526	0.194635	0.236335	0.938246	0.850946	0.676842	0.48892	0.244438	0.158506	0.0971104	0.0955963	0.117517	0.123246	0.938246	0.888346	0.801511	0.648144	0.262451	0.124698	0.101858	0.119775	0.130081	0.117012	0.938246	0.923571	0.803134	0.509729	0.302404	0.20049	0.146427	0.171523	0.174838	0.168329	53.2051	51.6436	53.0629	52.4297	-0.142156
BT_1071	6	5	3	2	0.938246	0.928012	0.70359	0.484251	0.296242	0.139131	0.0901765	0.125985	0.130615	0.151527	0.938246	0.858974	0.654573	0.444399	0.200931	0.106541	0.0676526	0.0662397	0.102325	0.0893738	0.938246	0.879886	0.793878	0.641971	0.217799	0.0975164	0.0656848	0.0710261	0.0769815	0.0706041	0.938246	0.923571	0.777808	0.482131	0.193457	0.0947078	0.0705256	0.0562913	0.0832303	0.0471878	51.9503	51.1593	52.8467	51.8992	0.8964
BT_1072	4	4	3	2	0.938246	0.884237	0.76035	0.549809	0.360953	0.197439	0.164618	0.188318	0.159415	0.17409	0.938246	0.850946	0.619151	0.432012	0.195468	0.093288	0.0627902	0.0688094	0.0783422	0.078559	0.938246	0.905765	0.817227	0.660853	0.213538	0.10868	0.0710569	0.082729	0.0477357	0.0876377	0.938246	0.914517	0.71259	0.44312	0.17419	0.0891615	0.0682164	0.0541857	0.0439442	0.0518219	52.9126	50.9337	53.0363	51.4264	0.123715
BT_1073	5	3	1	1	0.938246	0.892659	0.694883	0.591176	0.354568	0.144614	0.104473	0.117778	0.114936	0.128088	0.938246	0.883992	0.745421	0.627766	0.275273	0.169946	0.093789	0.0926733	0.148337	0.152782	0.938246	0.879886	0.793878	0.641971	0.225808	0.0956872	0.0970433	0.120102	0.109367	0.154063	0.938246	0.923571	0.791206	0.552192	0.283831	0.147936	0.118174	0.120986	0.148002	0.117625	52.9166	52.8791	52.7983	52.625	-0.118341
BT_1074	1	0	0	0	0.938246	0.875974	0.648445	0.422598	0.253734	0.115696	0.0845816	0.106594	0.103883	0.117369	0.938246	0.901497	0.732096	0.51998	0.284219	0.127467	0.0916966	0.160906	0.0836435	0.128731																					51.1649	52.2205
BT_1076	1	0	0	0																					0.938246	0.879886	0.793878	0.641971	0.359288	0.205775	0.175456	0.127085	0.17558	0.158849													53.665
BT_1077	20	19	17	19	0.938246	0.909992	0.762578	0.620008	0.355678	0.12459	0.084212	0.115599	0.1074	0.117151	0.938246	0.883992	0.748754	0.574922	0.269278	0.0921449	0.0555497	0.0554896	0.0680723	0.0743614	0.938246	0.905765	0.817227	0.660853	0.272742	0.0992227	0.0716748	0.0699606	0.0618393	0.0697122	0.938246	0.89693	0.817516	0.650881	0.278669	0.104543	0.0823526	0.0608721	0.0653103	0.0663516	53.2986	52.5675	53.2915	53.2729	-0.00705032
BT_1078	1	1	0	0
BT_1079	3	3	3	2	0.938246	0.901242	0.718645	0.498908	0.285563	0.151881	0.131481	0.13198	0.125738	0.133311	0.938246	0.850946	0.642501	0.470568	0.223087	0.118126	0.0685323	0.0697484	0.0782044	0.0723822	0.938246	0.888346	0.801511	0.648144	0.200552	0.0738279	0.0685028	0.0674084	0.0698754	0.0659697	0.938246	0.914517	0.802486	0.552147	0.25872	0.137663	0.120664	0.105923	0.0960286	0.0826138	52.0538	51.3705	52.8302	52.5974	0.776404
BT_1080	0	0	0	0
BT_1084	9	9	7	7	0.938246	0.875974	0.744624	0.594537	0.322071	0.12868	0.094688	0.118637	0.112496	0.12943	0.938246	0.867154	0.74505	0.538207	0.239142	0.0922202	0.0542366	0.0558335	0.0612708	0.0720587	0.938246	0.863439	0.779039	0.629972	0.222086	0.0746147	0.0474521	0.0533496	0.0518579	0.0542809	0.938246	0.914517	0.798972	0.690997	0.239167	0.113089	0.0670357	0.0649281	0.0648661	0.0676043	52.8665	52.2073	52.7329	53.2802	-0.133587
BT_1085	6	6	6	6	0.938246	0.884237	0.926752	0.736132	0.499733	0.203558	0.108216	0.14651	0.134772	0.133123	0.938246	0.901497	0.839099	0.63627	0.370486	0.1566	0.0749967	0.0730835	0.0793305	0.0814461	0.938246	0.863439	0.779039	0.629972	0.402913	0.133729	0.0795088	0.0890101	0.0750071	0.0793832	0.938246	0.914517	0.969067	0.801097	0.39944	0.15382	0.0900464	0.0609882	0.072387	0.0702782	55.3849	53.8355	53.7175	54.9936	-1.66742
BT_1086	5	2	5	2	0.938246	0.884237	0.763724	0.685884	0.511765	0.307047	0.257384	0.341009	0.308616	0.303854	0.938246	0.901497	0.762361	0.564362	0.354937	0.21113	0.148751	0.173223	0.153721	0.206689	0.938246	0.888346	0.801511	0.648144	0.419348	0.258329	0.225192	0.235747	0.234292	0.265417	0.938246	0.89693	0.765076	0.643993	0.41686	0.243807	0.189399	0.17293	0.117508	0.160798	55.348	52.9931	54.1409	54.2371	-1.20703
BT_1087	8	7	6	3	0.938246	0.909992	0.770616	0.566939	0.31551	0.139665	0.104976	0.132078	0.114363	0.12686	0.938246	0.892659	0.624684	0.466782	0.198808	0.0944475	0.0562895	0.055185	0.0564361	0.0728765	0.938246	0.888346	0.801511	0.648144	0.228482	0.0948328	0.0596383	0.0658067	0.0499971	0.0425372	0.938246	0.880007	0.711328	0.549502	0.179645	0.0996507	0.061506	0.0442391	0.0522984	0.0386536	52.8071	51.2647	52.9865	51.9849	0.179385
BT_1088	1	1	1	0	0.938246	0.901242	0.755719	0.471203	0.322278	0.182405	0.161908	0.238024	0.204712	0.193113	0.938246	0.867154	0.683658	0.502267	0.311273	0.191411	0.131794	0.140645	0.17381	0.158663																					51.9741	52.0162
BT_1091	2	4	2	3	0.938246	0.884237	0.65978	0.477205	0.306231	0.150283	0.105133	0.165393	0.155168	0.178856	0.938246	0.858974	0.65515	0.512792	0.242704	0.132602	0.0794447	0.0965508	0.0946169	0.108591	0.938246	0.905765	0.817227	0.660853	0.315756	0.151225	0.125212	0.118105	0.106273	0.169519	0.938246	0.880007	0.641657	0.389547	0.167844	0.0773967	0.0636287	0.0592628	0.0831297	0.0538981	51.658	51.7077	53.4797	50.7792	1.82165
BT_1099	2	3	3	1	0.938246	0.875974	0.693809	0.563137	0.262225	0.136635	0.0981063	0.126058	0.138131	0.140289											0.938246	0.914733	0.825318	0.667396	0.227098	0.0997365	0.0786189	0.112315	0.0812144	0.108839											52.1889		53.1081		0.919208
BT_1100	23	20	14	16	0.938246	0.909992	0.800686	0.631653	0.398176	0.150715	0.114383	0.1476	0.129159	0.135134	0.938246	0.883992	0.721314	0.564561	0.299584	0.11691	0.0746176	0.073719	0.079096	0.0893648	0.938246	0.914733	0.825318	0.667396	0.246278	0.102736	0.0609677	0.0652965	0.0617514	0.0696651	0.938246	0.914517	0.828071	0.654082	0.340226	0.140139	0.107104	0.0887455	0.0954571	0.0957421	53.7516	52.5753	53.2407	53.6719	-0.510959
BT_1104	7	7	7	6	0.938246	0.918913	0.695183	0.484834	0.267747	0.125723	0.0895047	0.13119	0.12644	0.148364	0.938246	0.867154	0.646575	0.474584	0.19742	0.101776	0.059127	0.065048	0.0629904	0.0725472	0.938246	0.871585	0.786388	0.635915	0.222659	0.111335	0.0956032	0.0867367	0.0655555	0.0714796	0.938246	0.871782	0.713343	0.456787	0.17887	0.105493	0.0797807	0.0754821	0.0617032	0.0653105	51.779	51.3406	52.8198	51.4378	1.04076
BT_1106	17	17	15	15	0.938246	0.918913	0.773836	0.601721	0.413361	0.243583	0.176139	0.268241	0.244967	0.263878	0.938246	0.883992	0.76575	0.593863	0.340099	0.206688	0.146519	0.168985	0.187583	0.214473	0.938246	0.914733	0.825318	0.667396	0.342068	0.188673	0.157724	0.206716	0.184308	0.230821	0.938246	0.923571	0.775761	0.627853	0.336921	0.209712	0.148052	0.168407	0.194509	0.2025	53.5707	53.0479	53.6301	53.3177	0.0594615
BT_1107	7	8	7	8	0.938246	0.909992	0.789151	0.618357	0.443902	0.265794	0.199908	0.293317	0.258364	0.27396	0.938246	0.883992	0.698854	0.55942	0.320995	0.203856	0.140057	0.150611	0.173665	0.171539	0.938246	0.863439	0.779039	0.629972	0.331721	0.193089	0.163005	0.176818	0.161325	0.176535	0.938246	0.871782	0.781825	0.629715	0.365828	0.240836	0.193848	0.16941	0.170667	0.167867	54.0335	52.5431	53.2905	53.7058	-0.742985
BT_1115	8	8	6	6	0.938246	0.918913	0.787472	0.586662	0.33001	0.153575	0.108795	0.132546	0.151246	0.161324	0.938246	0.901497	0.78895	0.556752	0.262942	0.119138	0.0705738	0.0746172	0.0886378	0.11568	0.938246	0.905765	0.817227	0.660853	0.350648	0.121199	0.0723439	0.0733084	0.0714742	0.0655622	0.938246	0.914517	0.857849	0.723368	0.313181	0.117266	0.08002	0.0701307	0.0569267	0.0690832	53.0204	52.5663	53.7295	53.9479	0.709062
BT_1116	0	1	1	0											0.938246	0.875492	0.66044	0.410221	0.177972	0.0683889	0.0313406	0.0480537	0.0468216	0.0733845																						51.0049
BT_1123	0	0	2	1											0.938246	0.883992	0.668639	0.508489	0.241136	0.145585	0.109551	0.0911343	0.11701	0.121784																						51.7507
BT_1135	2	2	2	2	0.938246	0.892659	0.712297	0.559369	0.276145	0.128317	0.0954524	0.111979	0.11984	0.121155	0.938246	0.892659	0.773543	0.506062	0.17146	0.0749144	0.0456116	0.041834	0.0565939	0.0645089																					52.3479	51.9159
BT_1139	1	1	1	1	0.938246	0.928012	0.711498	0.543117	0.326801	0.167788	0.106485	0.163906	0.119085	0.112483	0.938246	0.875492	0.556915	0.399007	0.231837	0.11089	0.0620606	0.0608998	0.074893	0.0872637	0.938246	0.896971	0.809293	0.654437	0.248849	0.129781	0.0911413	0.0824637	0.0706202	0.0764176	0.938246	0.888388	0.725003	0.477175	0.213041	0.13139	0.09601	0.0634627	0.0638935	0.0716161	52.6003	50.6565	53.1503	51.7572	0.550038
BT_1143	0	1	0	0
BT_1144	4	2	1	1	0.938246	0.884237	0.704586	0.529076	0.304385	0.14669	0.101389	0.144673	0.133046	0.154686	0.938246	0.850946	0.72481	0.583994	0.234598	0.123873	0.0767349	0.0833699	0.0776098	0.106849	0.938246	0.905765	0.817227	0.660853	0.253911	0.100653	0.0684837	0.0898241	0.0825295	0.095682	0.938246	0.871782	0.716647	0.552895	0.203405	0.137006	0.0983938	0.0907317	0.108592	0.119516	52.2244	52.3373	53.1719	52.0172	0.947505
BT_1146	10	10	6	8	0.938246	0.901242	0.747561	0.562645	0.368687	0.179576	0.126492	0.153703	0.153059	0.155992	0.938246	0.875492	0.720559	0.51489	0.268344	0.152955	0.0923313	0.0856764	0.106654	0.122029	0.938246	0.871585	0.786388	0.635915	0.273727	0.152994	0.10606	0.0975502	0.102097	0.110971	0.938246	0.871782	0.758291	0.542489	0.302106	0.172052	0.0988666	0.107203	0.107179	0.102037	53.0143	52.1172	53.0701	52.6279	0.0558589
BT_1148	3	4	4	5	0.938246	0.875974	0.73563	0.525858	0.341016	0.128135	0.0745064	0.12407	0.0990312	0.129189	0.938246	0.867154	0.706113	0.561694	0.312998	0.124687	0.0703518	0.0726609	0.0719204	0.0857952	0.938246	0.871585	0.786388	0.635915	0.339361	0.110883	0.0662804	0.0793436	0.0617656	0.0660506	0.938246	0.923571	0.865621	0.641294	0.351405	0.177175	0.113792	0.0771649	0.0918011	0.0828593	52.5285	52.5744	53.3875	53.8794	0.858998
BT_1149	21	18	17	14	0.938246	0.892659	0.715281	0.478195	0.284471	0.136427	0.0973657	0.120298	0.116624	0.128162	0.938246	0.892659	0.741148	0.473046	0.198436	0.106081	0.0667156	0.0639081	0.0718285	0.0789986	0.938246	0.888346	0.801511	0.648144	0.189581	0.0965407	0.0647542	0.067841	0.0615331	0.0648403	0.938246	0.89693	0.759749	0.461539	0.186327	0.105017	0.0760362	0.0692461	0.0653113	0.0682088	51.9026	51.709	52.8145	51.6764	0.911921
BT_1150	5	1	1	1	0.938246	0.892659	0.735113	0.526129	0.322464	0.142517	0.0984616	0.132948	0.120217	0.137975	0.938246	0.892659	0.556964	0.444802	0.184159	0.0707223	0.0454903	0.0487185	0.0549718	0.0692142	0.938246	0.905765	0.817227	0.660853	0.324835	0.172608	0.154723	0.17512	0.156029	0.206883	0.938246	0.888388	0.766505	0.522662	0.237821	0.112938	0.0752313	0.0671744	0.0643553	0.0625141	52.4472	50.8164	53.4887	52.2415	1.04152
BT_1151	24	24	19	21	0.938246	0.909992	0.826258	0.48277	0.26025	0.111474	0.081696	0.105634	0.100072	0.114126	0.938246	0.883992	0.748134	0.444244	0.180377	0.0958291	0.0563704	0.0547932	0.066842	0.069986	0.938246	0.905765	0.817227	0.660853	0.172532	0.0811819	0.0649892	0.0650135	0.0579251	0.0588701	0.938246	0.914517	0.861701	0.427036	0.201205	0.102301	0.0772208	0.0635393	0.0566288	0.0555374	52.198	51.516	52.8802	51.8261	0.682261
BT_1152	21	24	20	18	0.938246	0.918913	0.859586	0.693397	0.368941	0.110464	0.0743817	0.090158	0.0841194	0.0996539	0.938246	0.892659	0.746517	0.556126	0.270285	0.0822864	0.0487194	0.0431933	0.0468971	0.051896	0.938246	0.888346	0.801511	0.648144	0.158288	0.075032	0.0429948	0.0476283	0.0477467	0.0470299	0.938246	0.89693	0.829353	0.601344	0.180989	0.0943429	0.0552531	0.0445084	0.0446642	0.0444452	54.0408	52.5003	52.713	52.6487	-1.32777
BT_1154	9	7	8	5	0.938246	0.875974	0.630147	0.468473	0.302729	0.156695	0.120682	0.130247	0.124997	0.128453	0.938246	0.867154	0.728187	0.462555	0.235019	0.128198	0.078354	0.0694809	0.074955	0.0757479	0.938246	0.888346	0.801511	0.648144	0.222358	0.132145	0.0831016	0.0811107	0.0667169	0.0756727	0.938246	0.871782	0.653899	0.358702	0.196388	0.0956483	0.0718506	0.0661359	0.0684512	0.0498742	51.5791	51.7301	52.9732	50.7397	1.39418
BT_1161	22	22	21	22	0.938246	0.928012	0.822249	0.665941	0.333534	0.140969	0.0970303	0.124363	0.113072	0.131357	0.938246	0.875492	0.761487	0.582915	0.230985	0.1026	0.0574744	0.0582043	0.069378	0.0676038	0.938246	0.888346	0.801511	0.648144	0.240618	0.0996785	0.0595019	0.0692459	0.0590471	0.0609615	0.938246	0.880007	0.827331	0.660834	0.227578	0.105396	0.070216	0.0546776	0.0608683	0.04914	53.6308	52.494	53.0265	53.1194	-0.604283
BT_1162	1	1	4	2																					0.938246	0.863439	0.779039	0.629972	0.212378	0.120004	0.0795131	0.0851718	0.0672151	0.153443	0.938246	0.905638	0.93427	0.55704	0.234132	0.147058	0.160782	0.144619	0.125383	0.171819			52.6692	52.6169
BT_1163	1	2	2	1	0.938246	0.901242	0.682844	0.480063	0.361718	0.184156	0.190855	0.231338	0.316944	0.208366	0.938246	0.858974	0.739084	0.494059	0.254484	0.166146	0.119117	0.100671	0.279457	0.146818	0.938246	0.863439	0.779039	0.629972	0.211102	0.115717	0.117989	0.128174	0.157269	0.18102											51.8116	51.8158	52.589		0.777427
BT_1171	4	2	3	3	0.938246	0.918913	0.673504	0.53853	0.276712	0.100171	0.109369	0.109793	0.111062	0.0974337	0.938246	0.867154	0.773242	0.551946	0.26445	0.116446	0.0721728	0.0773798	0.0663138	0.0797185	0.938246	0.871585	0.786388	0.635915	0.24113	0.124727	0.0789441	0.0921318	0.0836852	0.0983152	0.938246	0.905638	0.760592	0.602625	0.224708	0.134226	0.0954806	0.0820482	0.06474	0.0503228	52.1114	52.5028	52.8866	52.6624	0.77525
BT_1183	6	2	0	1	0.938246	0.909992	0.744101	0.60113	0.342557	0.199224	0.131703	0.162169	0.150245	0.204388																															53.0899
BT_1185	22	17	22	13	0.938246	0.909992	0.724918	0.506167	0.334065	0.157285	0.111097	0.159157	0.15097	0.173139	0.938246	0.892659	0.753244	0.529625	0.258345	0.137517	0.0825588	0.0831366	0.0997654	0.0986014	0.938246	0.888346	0.801511	0.648144	0.235913	0.122624	0.0748454	0.0842619	0.0743769	0.0766937	0.938246	0.923571	0.807564	0.582333	0.274715	0.163992	0.120714	0.0878373	0.0931671	0.105147	52.2958	52.2974	53.0131	52.9072	0.717251
BT_1192	20	18	13	13	0.938246	0.909992	0.809312	0.593857	0.304245	0.140748	0.104171	0.127674	0.120029	0.133436	0.938246	0.875492	0.755567	0.521591	0.222471	0.110586	0.0655357	0.0646498	0.0814492	0.0832307	0.938246	0.871585	0.786388	0.635915	0.200568	0.0985884	0.0683989	0.067058	0.0718543	0.0698909	0.938246	0.888388	0.837494	0.585594	0.261996	0.121733	0.0935502	0.0727901	0.0769167	0.0785991	53.011	52.0897	52.7186	52.8899	-0.292396
BT_1194	12	12	12	11	0.938246	0.909992	0.744261	0.539495	0.340356	0.188805	0.144591	0.20726	0.186523	0.183254	0.938246	0.892659	0.72093	0.508288	0.260112	0.147028	0.114206	0.104216	0.141378	0.139717	0.938246	0.905765	0.817227	0.660853	0.234172	0.134756	0.114828	0.114352	0.10386	0.103215	0.938246	0.880007	0.793405	0.549945	0.24492	0.159236	0.132935	0.118145	0.124334	0.115396	52.5997	51.9897	53.1009	52.4406	0.501272
BT_1196	19	17	21	15	0.938246	0.901242	0.688979	0.49336	0.294276	0.138527	0.0978396	0.116932	0.115072	0.126104	0.938246	0.858974	0.699771	0.522828	0.249436	0.12614	0.076709	0.0678086	0.0793326	0.0865621	0.938246	0.914733	0.825318	0.667396	0.231647	0.114441	0.0783786	0.0891134	0.0829606	0.076321	0.938246	0.89693	0.786687	0.574368	0.274181	0.14434	0.101904	0.0834847	0.0849654	0.0831007	51.9673	52.0091	53.1659	52.7796	1.19863
BT_1198	7	5	4	5	0.938246	0.892659	0.753993	0.540847	0.348139	0.174189	0.15404	0.153141	0.16244	0.224256	0.938246	0.883992	0.681955	0.49633	0.223525	0.133557	0.078585	0.0862588	0.104512	0.135029	0.938246	0.863439	0.779039	0.629972	0.260677	0.136586	0.11283	0.0879708	0.0939623	0.132211	0.938246	0.871782	0.797458	0.521096	0.24349	0.183739	0.144471	0.080704	0.0862796	0.0940282	52.6578	51.6496	52.9035	52.3796	0.245771
BT_1199	1	1	0	0	0.938246	0.901242	0.791685	0.626996	0.487173	0.315561	0.278314	0.371762	0.299063	0.311624	0.938246	0.850946	0.69403	0.602405	0.360838	0.19877	0.161675	0.194072	0.242363	0.150688											0.938246	0.888388	0.784441	0.73535	0.386701	0.264533	0.213414	0.200002	0.246334	0.144869	54.7212	52.9509		54.5995
BT_1200	6	7	6	6	0.938246	0.918913	0.774972	0.587829	0.360518	0.173046	0.107902	0.135423	0.126684	0.135262	0.938246	0.901497	0.784221	0.563071	0.286835	0.119021	0.0600195	0.0714968	0.0647412	0.103425	0.938246	0.914733	0.825318	0.667396	0.150171	0.0756495	0.0550374	0.0620952	0.0724952	0.059008	0.938246	0.89693	0.870617	0.638248	0.296002	0.170706	0.143937	0.0982636	0.141366	0.0792028	53.2635	52.7299	52.8743	53.4595	-0.389186
BT_1203	4	3	4	4	0.938246	0.892659	0.70627	0.508365	0.361693	0.198891	0.127273	0.173765	0.154502	0.153358	0.938246	0.858974	0.56589	0.435859	0.211641	0.123661	0.0570291	0.0751479	0.0882967	0.0939942	0.938246	0.888346	0.801511	0.648144	0.342667	0.147391	0.113358	0.0973157	0.138316	0.0997572	0.938246	0.905638	0.909402	0.654382	0.34401	0.159261	0.114199	0.12493	0.106091	0.09989	52.4864	50.7944	53.5423	53.8633	1.05592
BT_1204	7	7	5	3	0.938246	0.918913	0.781646	0.527486	0.317816	0.164436	0.123756	0.157847	0.146629	0.139753	0.938246	0.850946	0.665579	0.455226	0.232339	0.137757	0.0902228	0.0868052	0.107133	0.110481	0.938246	0.879886	0.793878	0.641971	0.184637	0.104361	0.0707545	0.0775586	0.0618725	0.0763323	0.938246	0.905638	0.712053	0.517606	0.260479	0.141993	0.114103	0.12274	0.182612	0.11999	52.595	51.3512	52.7281	51.9982	0.133118
BT_1205	11	10	10	8	0.938246	0.918913	0.766418	0.546311	0.330575	0.189311	0.122128	0.151449	0.116942	0.131206	0.938246	0.883992	0.747284	0.509273	0.227359	0.123033	0.082797	0.084161	0.0882051	0.0964822	0.938246	0.879886	0.793878	0.641971	0.184182	0.102256	0.0743356	0.0832163	0.0664139	0.0702208	0.938246	0.871782	0.734112	0.486398	0.20276	0.119173	0.0807373	0.0719553	0.0728707	0.0699019	52.845	52.0084	52.7234	51.7603	-0.121577
BT_1207	16	14	14	12	0.938246	0.901242	0.793398	0.656219	0.446644	0.146269	0.0971979	0.120293	0.114381	0.116768	0.938246	0.867154	0.709797	0.565627	0.332126	0.0998348	0.0627976	0.0572821	0.0730043	0.0734397	0.938246	0.896971	0.809293	0.654437	0.419756	0.109419	0.0693029	0.0768161	0.0750357	0.0876052	0.938246	0.871782	0.851542	0.702515	0.38573	0.110165	0.079096	0.0530933	0.0616461	0.0626261	54.1795	52.6687	53.9913	54.1824	-0.188223
BT_1209	2	2	2	2	0.938246	0.901242	0.655834	0.332359	0.184163	0.0681112	0.0529121	0.0849772	0.091828	0.119764	0.938246	0.883992	0.735885	0.360124	0.124099	0.0682383	0.0387058	0.0471845	0.0436114	0.0633041	0.938246	0.914733	0.825318	0.667396	0.121645	0.0490849	0.0378087	0.0498926	0.0445863	0.0340226	0.938246	0.89693	0.711205	0.385156	0.19038	0.0931731	0.0710728	0.073398	0.0800268	0.0861492	50.5383	50.9235	52.8141	51.0722	2.27579
BT_1210	2	2	3	1	0.938246	0.892659	0.708429	0.512594	0.319367	0.148904	0.125146	0.187211	0.143389	0.170101	0.938246	0.850946	0.6874	0.491998	0.234761	0.127299	0.0657321	0.0625894	0.0723561	0.0764246	0.938246	0.879886	0.793878	0.641971	0.211138	0.139613	0.0779625	0.0777639	0.0672377	0.064785	0.938246	0.888388	0.709207	0.495539	0.257636	0.124416	0.0918214	0.0831529	0.071358	0.0666324	52.1636	51.7322	52.8799	51.9792	0.716359
BT_1217	0	0	0	0
BT_1218	8	9	8	6	0.938246	0.875974	0.740091	0.559143	0.362349	0.173867	0.123839	0.145711	0.125131	0.145164	0.938246	0.867154	0.704763	0.516625	0.288466	0.147361	0.08197	0.0790616	0.0833416	0.106356	0.938246	0.888346	0.801511	0.648144	0.3724	0.190962	0.113886	0.103583	0.0729265	0.0706263	0.938246	0.880007	0.799735	0.646678	0.34748	0.207317	0.156982	0.10135	0.108102	0.0922428	52.9371	52.1919	53.9575	53.8017	1.02046
BT_1219	7	8	4	3	0.938246	0.901242	0.752423	0.553343	0.320588	0.175138	0.138305	0.218148	0.197794	0.224743	0.938246	0.867154	0.697322	0.497172	0.254838	0.152502	0.104345	0.121672	0.117306	0.151946	0.938246	0.879886	0.793878	0.641971	0.319431	0.186318	0.174759	0.209216	0.172877	0.227352	0.938246	0.880007	0.8463	0.614335	0.275799	0.169047	0.151686	0.133385	0.145071	0.142293	52.526	51.7863	53.2624	53.0774	0.736374
BT_1222	20	17	15	16	0.938246	0.901242	0.795494	0.655497	0.446284	0.161194	0.109893	0.124062	0.110928	0.125299	0.938246	0.901497	0.784171	0.588407	0.359348	0.117936	0.061699	0.0596488	0.0630065	0.0716795	0.938246	0.871585	0.786388	0.635915	0.383451	0.118621	0.0757595	0.0682079	0.0568998	0.0708991	0.938246	0.871782	0.792906	0.666467	0.38972	0.120369	0.0798973	0.0587523	0.0543982	0.0535702	54.2343	53.2844	53.6557	53.905	-0.578624
BT_1226	27	24	25	25	0.938246	0.884237	0.788905	0.619649	0.344832	0.127888	0.0926009	0.109685	0.110445	0.123183	0.938246	0.858974	0.762896	0.569652	0.277466	0.101208	0.0648958	0.0667157	0.0686045	0.0752861	0.938246	0.905765	0.817227	0.660853	0.240685	0.0988979	0.0626811	0.0614204	0.0625755	0.0600808	0.938246	0.905638	0.824793	0.679256	0.271631	0.116418	0.0860329	0.0662686	0.0665842	0.0598467	53.2918	52.5968	53.1555	53.4365	-0.136247
BT_1227	2	2	1	1	0.938246	0.909992	0.876805	0.692709	0.394876	0.147516	0.089207	0.0989827	0.108269	0.125277	0.938246	0.850946	0.782796	0.584841	0.306906	0.123943	0.0777311	0.0585124	0.0675974	0.066655	0.938246	0.879886	0.793878	0.641971	0.198347	0.100241	0.0580101	0.0706152	0.0566251	0.0446709	0.938246	0.888388	1.0191	0.955127	0.499991	0.136041	0.0793828	0.046009	0.0469168	0.0370196	54.2657	52.9402	52.7986	55.9785	-1.46712
BT_1229	1	1	0	1	0.938246	0.909992	0.854881	0.6088	0.373786	0.185649	0.130485	0.165522	0.195249	0.198246	0.938246	0.850946	0.681562	0.560782	0.235581	0.118941	0.0740696	0.0787437	0.126201	0.129442											0.938246	0.914517	0.764243	0.472833	0.240801	0.107026	0.0962595	0.0589059	0.0718147	0.0577215	53.5535	51.9895		51.9809
BT_1233	2	1	0	1																															0.938246	0.880007	0.701346	0.563241	0.305618	0.12403	0.115825	0.0614731	0.0904421	0.0882683				52.5457
BT_1234	2	3	2	2	0.938246	0.875974	0.780282	0.594387	0.377445	0.14075	0.107658	0.144863	0.128495	0.146824	0.938246	0.875492	0.777243	0.564524	0.283795	0.12276	0.0748986	0.0762049	0.0906764	0.0900527	0.938246	0.863439	0.779039	0.629972	0.303222	0.109033	0.0700333	0.0696142	0.0500863	0.0539299	0.938246	0.914517	0.841329	0.625822	0.315588	0.141786	0.0923659	0.0792333	0.0594913	0.060588	53.2735	52.67	53.1582	53.4834	-0.115364
BT_1236	10	12	9	11	0.938246	0.875974	0.737449	0.583623	0.415264	0.160038	0.0964479	0.123082	0.108654	0.113618	0.938246	0.850946	0.729658	0.550398	0.331195	0.121985	0.0693331	0.0651462	0.085783	0.0796605	0.938246	0.905765	0.817227	0.660853	0.457723	0.131922	0.0977055	0.0870444	0.0954316	0.0834523	0.938246	0.888388	0.813669	0.699831	0.422255	0.151394	0.0927451	0.0695738	0.0782767	0.0766926	53.4215	52.6522	54.3583	54.4048	0.936738
BT_1238	36	35	35	30	0.938246	0.928012	0.719494	0.507513	0.317778	0.13917	0.107867	0.142717	0.132273	0.141255	0.938246	0.883992	0.644664	0.471559	0.215745	0.106505	0.0701114	0.0638487	0.0800717	0.0856123	0.938246	0.896971	0.809293	0.654437	0.222622	0.122852	0.0881422	0.0869057	0.0843528	0.0815279	0.938246	0.871782	0.746034	0.525836	0.261917	0.144231	0.114456	0.0853053	0.103732	0.0961883	52.2569	51.3875	53.0092	52.2523	0.752315
BT_1240	14	14	12	13	0.938246	0.901242	0.729265	0.523742	0.314993	0.146909	0.105471	0.150606	0.145421	0.162018	0.938246	0.892659	0.671436	0.488692	0.224325	0.120716	0.0709973	0.0732485	0.0864467	0.0960328	0.938246	0.879886	0.793878	0.641971	0.21836	0.11663	0.0805274	0.0805267	0.0757169	0.0694232	0.938246	0.905638	0.795027	0.569993	0.245516	0.148098	0.110696	0.103082	0.0970378	0.0970758	52.328	51.6273	52.8705	52.6163	0.542532
BT_1242	25	24	21	21	0.938246	0.918913	0.734217	0.443939	0.256007	0.10683	0.0781855	0.107429	0.103786	0.120094	0.938246	0.850946	0.621983	0.355429	0.155772	0.0770175	0.0453791	0.0485579	0.0565432	0.0619171	0.938246	0.905765	0.817227	0.660853	0.160232	0.078793	0.0551893	0.0665328	0.0596511	0.0678005	0.938246	0.914517	0.627882	0.341457	0.139256	0.0746119	0.0589789	0.0491591	0.050968	0.0548777	51.6641	50.4764	52.8379	50.4899	1.17381
BT_1253	0	1	0	0
BT_1254	1	0	0	0
BT_1256	1	1	0	1	0.938246	0.884237	0.765052	0.516909	0.378913	0.179135	0.139203	0.172718	0.168734	0.187305											0.938246	0.914733	0.825318	0.667396	0.115753	0.0642714	0.04358	0.048468	0.0370527	0.0518873											52.7421		52.8007		0.0586567
BT_1257	6	4	3	3	0.938246	0.918913	0.822908	0.489395	0.231629	0.092582	0.0618111	0.0882116	0.0924531	0.0890607	0.938246	0.867154	0.709835	0.424193	0.173097	0.0714304	0.0401175	0.0414102	0.0492151	0.0606308	0.938246	0.879886	0.793878	0.641971	0.188343	0.0781421	0.0518662	0.0560825	0.0356374	0.051545	0.938246	0.905638	0.837971	0.466484	0.158618	0.0777331	0.0484775	0.0433904	0.0466677	0.0392981	52.1458	51.2459	52.75	51.8885	0.604193
BT_1258	3	2	1	0	0.938246	0.909992	0.774823	0.62049	0.394732	0.213547	0.142599	0.193397	0.146817	0.142016	0.938246	0.901497	0.757454	0.588921	0.341097	0.191825	0.106408	0.0927124	0.0927842	0.0920105	0.938246	0.879886	0.793878	0.641971	0.218777	0.129178	0.0785846	0.0975062	0.0850451	0.101287											53.768	53.2578	52.8561		-0.911879
BT_1259	6	7	8	6	0.938246	0.918913	0.797366	0.603457	0.363661	0.207937	0.140311	0.206915	0.164932	0.190223	0.938246	0.850946	0.675762	0.525819	0.314567	0.172857	0.125654	0.128704	0.148613	0.173389	0.938246	0.879886	0.793878	0.641971	0.351208	0.165	0.121734	0.128845	0.137047	0.154076	0.938246	0.905638	0.86728	0.638554	0.369986	0.206304	0.16735	0.139489	0.172246	0.15963	53.3962	52.1206	53.5073	53.8763	0.111043
BT_1260	0	0	0	1																															0.938246	0.888388	0.771837	0.516995	0.262111	0.142818	0.0969937	0.111919	0.112439	0.110564				52.2619
BT_1262	0	0	0	0
BT_1263	5	5	4	4	0.938246	0.884237	0.754639	0.660878	0.366877	0.198429	0.11934	0.130271	0.102862	0.12608	0.938246	0.892659	0.754946	0.580981	0.296919	0.168918	0.0844939	0.074572	0.0772798	0.0632922	0.938246	0.879886	0.793878	0.641971	0.308682	0.170024	0.100187	0.0837995	0.0485524	0.0456325	0.938246	0.923571	0.832739	0.677466	0.330157	0.154896	0.118157	0.0732629	0.0888807	0.082171	53.7711	52.927	53.4912	53.8208	-0.279853
BT_1272	1	2	2	2	0.938246	0.918913	0.728654	0.535294	0.331925	0.156082	0.120285	0.208895	0.172884	0.180741	0.938246	0.850946	0.745082	0.513388	0.260775	0.121117	0.077557	0.0795282	0.0955884	0.121725	0.938246	0.896971	0.809293	0.654437	0.248949	0.110043	0.0984413	0.0720168	0.0859648	0.0691888	0.938246	0.871782	0.975935	0.665148	0.365816	0.170488	0.157582	0.0926405	0.0861676	0.0861203	52.4352	52.094	53.1213	54.2315	0.68603
BT_1274	4	5	3	3	0.938246	0.909992	0.771105	0.628687	0.388907	0.232616	0.15024	0.217213	0.189714	0.204596	0.938246	0.875492	0.853824	0.573172	0.334909	0.17674	0.113733	0.124372	0.142781	0.146785	0.938246	0.914733	0.825318	0.667396	0.264101	0.126339	0.0809863	0.113241	0.0920512	0.135271	0.938246	0.880007	0.911555	0.724185	0.386168	0.214031	0.187403	0.158599	0.142708	0.149543	53.6898	53.1909	53.2746	54.5731	-0.415162
BT_1276	0	0	0	0
BT_1287	3	3	3	3	0.938246	0.918913	0.736762	0.529755	0.357967	0.220573	0.129858	0.183591	0.166768	0.178335	0.938246	0.867154	0.6672	0.470552	0.259321	0.186376	0.101521	0.0906145	0.128316	0.118397	0.938246	0.905765	0.817227	0.660853	0.38973	0.179766	0.137745	0.104973	0.0921525	0.0783392	0.938246	0.880007	0.797853	0.752053	0.372864	0.259104	0.111474	0.0690147	0.064638	0.0705626	52.733	51.6158	54.1388	54.7831	1.40587
BT_1288	1	3	3	2	0.938246	0.901242	1.66929	0.714401	0.346178	0.223565	0.137677	0.1779	0.2007	0.150694	0.938246	0.858974	1.13195	0.609248	0.265855	0.141674	0.102723	0.134003	0.136519	0.185923	0.938246	0.905765	0.817227	0.660853	0.298448	0.147555	0.146743	0.170386	0.185085	0.162384	0.938246	0.905638	1.03872	0.591322	0.297201	0.17605	0.165285	0.173129	0.154209	0.189133	52.3314	52.2098	53.3185	52.9328	0.987096
BT_1292	16	16	15	15	0.938246	0.918913	0.781974	0.591424	0.378285	0.194308	0.137616	0.190192	0.175076	0.196168	0.938246	0.858974	0.716391	0.527113	0.266373	0.14959	0.0906119	0.109507	0.108159	0.12609	0.938246	0.871585	0.786388	0.635915	0.277926	0.143299	0.100931	0.116917	0.101244	0.10355	0.938246	0.888388	0.799406	0.599954	0.300718	0.178314	0.13473	0.108591	0.120201	0.103908	53.326	52.1194	53.0703	53.1087	-0.255747
BT_1293	48	49	44	43	0.938246	0.909992	0.801563	0.668638	0.457695	0.275006	0.115219	0.120358	0.108845	0.120935	0.938246	0.892659	0.793165	0.612933	0.38878	0.223922	0.079711	0.0632466	0.0709965	0.0752658	0.938246	0.888346	0.801511	0.648144	0.377933	0.222682	0.0649713	0.0697849	0.0592839	0.064596	0.938246	0.871782	0.785865	0.715922	0.413668	0.25309	0.0838334	0.0595077	0.0616256	0.0544856	54.9165	53.9505	54.0962	54.7264	-0.820297
BT_1294	20	20	16	14	0.938246	0.892659	0.619493	0.427561	0.269615	0.132057	0.100862	0.135741	0.124406	0.137666	0.938246	0.858974	0.641542	0.458387	0.214273	0.121803	0.0778192	0.0838337	0.0874059	0.0888371	0.938246	0.888346	0.801511	0.648144	0.182405	0.0877905	0.0634168	0.0824205	0.0770281	0.0850102	0.938246	0.923571	0.782685	0.520045	0.261955	0.127681	0.109233	0.0906345	0.107249	0.0920689	51.0968	51.2449	52.7622	52.353	1.66537
BT_1296	11	9	7	4	0.938246	0.909992	0.755904	0.533981	0.337767	0.17622	0.126251	0.155644	0.145676	0.169489	0.938246	0.867154	0.68186	0.494172	0.213812	0.11395	0.0726602	0.0714965	0.092497	0.0869092	0.938246	0.888346	0.801511	0.648144	0.211902	0.0918685	0.0767429	0.0754466	0.0625168	0.0704821	0.938246	0.914517	0.821687	0.528606	0.228575	0.122921	0.105983	0.100053	0.0767987	0.0869619	52.655	51.6158	52.8881	52.3737	0.233131
BT_1297	3	4	2	4	0.938246	0.918913	0.766458	0.563951	0.382394	0.208233	0.162187	0.15477	0.130879	0.158753	0.938246	0.875492	0.748476	0.468817	0.205723	0.0950057	0.0489826	0.0574941	0.0705411	0.0802335	0.938246	0.879886	0.793878	0.641971	0.189647	0.0794386	0.0447019	0.0480151	0.0382603	0.0475728	0.938246	0.89693	0.841608	0.504622	0.218973	0.129848	0.0884992	0.0791378	0.0827783	0.0788365	53.3037	51.7134	52.7599	52.2614	-0.543718
BT_1298	15	15	16	14	0.938246	0.884237	0.722873	0.544156	0.376266	0.235119	0.143318	0.155301	0.148708	0.158359	0.938246	0.875492	0.72431	0.511371	0.284587	0.171973	0.0951831	0.0788222	0.10139	0.101621	0.938246	0.871585	0.786388	0.635915	0.292069	0.182219	0.0877347	0.0942878	0.0745559	0.0814126	0.938246	0.905638	0.757293	0.591063	0.339888	0.215136	0.125967	0.0898119	0.096592	0.0833377	53.0163	52.2575	53.2856	53.3658	0.269313
BT_1300	7	7	6	8	0.938246	0.901242	0.715393	0.525344	0.314683	0.183018	0.135245	0.179736	0.168663	0.197371	0.938246	0.858974	0.719231	0.538105	0.229975	0.108297	0.0799505	0.0760883	0.0901663	0.0967627	0.938246	0.871585	0.786388	0.635915	0.273196	0.129244	0.0891432	0.122048	0.105407	0.0985738	0.938246	0.905638	0.826978	0.604249	0.263241	0.164306	0.117802	0.110528	0.128322	0.09735	52.2638	52.0349	53.0178	52.9773	0.753916
BT_1301	20	20	18	17	0.938246	0.928012	0.69651	0.466234	0.289146	0.176749	0.14184	0.189982	0.158383	0.164422	0.938246	0.867154	0.636323	0.475458	0.223199	0.154716	0.101554	0.107424	0.115361	0.118896	0.938246	0.879886	0.793878	0.641971	0.216782	0.141253	0.104651	0.100123	0.0861286	0.0892418	0.938246	0.880007	0.698333	0.478693	0.225381	0.159617	0.109276	0.0847107	0.0800829	0.0813804	51.6992	51.3274	52.8702	51.7068	1.17099
BT_1306	0	0	0	0	0.938246	0.875974	0.869244	0.664945	0.514337	0.271523	0.176173	0.160732	0.151367	0.134435																															55.4924
BT_1308	1	1	1	1	0.938246	0.875974	0.689101	0.40707	0.361099	0.128786	0.110369	0.127183	0.155556	0.155097	0.938246	0.867154	0.705842	0.571854	0.391526	0.151994	0.0976145	0.0968254	0.145068	0.15844	0.938246	0.888346	0.801511	0.648144	0.158004	0.0919727	0.0752082	0.0868674	0.0829883	0.104854	0.938246	0.89693	0.698104	0.548819	0.327899	0.329497	0.110114	0.134973	0.22067	0.13559	51.5779	52.9683	52.6752	52.875	1.09728
BT_1309	3	4	3	3	0.938246	0.918913	0.82508	0.712063	0.533997	0.282388	0.156647	0.206643	0.145262	0.138644	0.938246	0.875492	0.739944	0.537815	0.362119	0.198442	0.103217	0.0861152	0.0842656	0.090101	0.938246	0.905765	0.817227	0.660853	0.321515	0.187687	0.107665	0.0957346	0.0779142	0.0834031	0.938246	0.871782	0.787471	0.683485	0.38688	0.25059	0.13933	0.0898233	0.104773	0.0804609	55.8459	53.0345	53.7198	54.4332	-2.12615
BT_1310	1	1	1	1	0.938246	0.909992	0.62473	0.395631	0.248988	0.122219	0.11613	0.150751	0.141022	0.11493	0.938246	0.875492	0.559002	0.413397	0.180198	0.0974172	0.0718087	0.0552749	0.09408	0.0784649	0.938246	0.888346	0.801511	0.648144	0.152408	0.0927688	0.0849276	0.0581128	0.0917883	0.059489	0.938246	0.923571	0.620813	0.380209	0.179715	0.103827	0.0946894	0.0629892	0.123868	0.0630637	50.8391	50.5693	52.6778	50.6866	1.83864
BT_1311	10	13	11	12	0.938246	0.909992	0.773442	0.554092	0.335855	0.175188	0.120246	0.146719	0.144374	0.156049	0.938246	0.875492	0.688696	0.481789	0.21126	0.115106	0.0674094	0.0633221	0.0721906	0.0729527	0.938246	0.896971	0.809293	0.654437	0.188334	0.109682	0.0741594	0.0672389	0.0679182	0.0548982	0.938246	0.905638	0.797862	0.60972	0.254081	0.139947	0.0911153	0.0749252	0.0699542	0.0685095	52.8512	51.6103	52.8883	52.938	0.0370521
BT_1312	31	30	30	27	0.938246	0.892659	0.736142	0.515899	0.32782	0.159294	0.115336	0.184852	0.168899	0.19237	0.938246	0.883992	0.701952	0.515388	0.238461	0.135263	0.086272	0.0999523	0.117169	0.141244	0.938246	0.896971	0.809293	0.654437	0.208831	0.115972	0.0870997	0.111035	0.101282	0.122053	0.938246	0.871782	0.803348	0.571646	0.276053	0.169794	0.142835	0.129146	0.137656	0.141885	52.2996	51.8728	52.9084	52.7204	0.608769
BT_1313	8	8	5	5	0.938246	0.928012	0.840584	0.650389	0.471525	0.261482	0.148226	0.166881	0.12505	0.151455	0.938246	0.892659	0.788799	0.598994	0.372887	0.202538	0.0841923	0.0787226	0.0807214	0.0945829	0.938246	0.888346	0.801511	0.648144	0.383452	0.161792	0.0741714	0.0863828	0.066992	0.0977041	0.938246	0.89693	0.755552	0.645433	0.362583	0.175143	0.108186	0.0874005	0.0706251	0.0899847	54.9196	53.6343	53.8668	53.6827	-1.05283
BT_1314	7	6	7	8	0.938246	0.884237	0.761906	0.60301	0.417402	0.235275	0.17389	0.195298	0.13231	0.128931	0.938246	0.901497	0.757817	0.589083	0.379705	0.187869	0.107854	0.0775613	0.082767	0.0854288	0.938246	0.888346	0.801511	0.648144	0.25127	0.141855	0.104438	0.0746565	0.0644664	0.0525163	0.938246	0.888388	0.790863	0.650654	0.304722	0.166283	0.143479	0.0716791	0.0732843	0.0692303	53.9379	53.5217	53.1513	53.4784	-0.786651
BT_1315	1	1	1	1	0.938246	0.909992	0.871812	0.703894	0.504308	0.372053	0.227375	0.315674	0.230797	0.20787	0.938246	0.850946	0.667106	0.517326	0.335939	0.190167	0.15629	0.132554	0.140791	0.112246											0.938246	0.871782	0.785336	0.603266	0.385941	0.279192	0.228046	0.177197	0.134384	0.0826248	56.1823	52.2951		54.1702
BT_1317	9	7	8	7	0.938246	0.875974	0.699414	0.608158	0.40008	0.219349	0.115893	0.107371	0.0956519	0.107624	0.938246	0.867154	0.801977	0.605292	0.403286	0.194502	0.0832076	0.0561999	0.049836	0.0653082	0.938246	0.914733	0.825318	0.667396	0.424035	0.230537	0.109216	0.0860197	0.0717966	0.069829	0.938246	0.871782	0.709028	0.657042	0.359733	0.209015	0.0988106	0.0621156	0.0511291	0.0418345	53.6163	53.9303	54.6478	53.7462	1.03156
BT_1320	0	1	0	0											0.938246	0.883992	0.702361	0.612742	0.286177	0.0988785	0.0573112	0.0486496	0.0455411	0.0563453																						52.7464
BT_1324	1	1	2	1	0.938246	0.901242	0.655433	0.508581	0.311294	0.208326	0.184876	0.16083	0.129307	0.132544	0.938246	0.875492	0.577298	0.478841	0.266405	0.148396	0.101527	0.0624917	0.0874295	0.0731416	0.938246	0.888346	0.801511	0.648144	0.217733	0.0700915	0.0345238	0.0375016	0.034644	0.0427834	0.938246	0.888388	0.635973	0.484759	0.328872	0.154603	0.0948151	0.0464217	0.0493704	0.0451291	52.0923	51.4181	52.9313	52.165	0.838958
BT_1325	38	35	30	32	0.938246	0.884237	0.656089	0.414557	0.243532	0.117028	0.0816087	0.108104	0.106299	0.12223	0.938246	0.850946	0.609213	0.396096	0.169141	0.0881589	0.057102	0.0561292	0.0631697	0.0708424	0.938246	0.871585	0.786388	0.635915	0.166549	0.0908902	0.06146	0.0672381	0.0673558	0.0686473	0.938246	0.89693	0.666086	0.401852	0.181546	0.0982385	0.074989	0.0635273	0.0633999	0.0698024	51.1151	50.648	52.5916	51.0037	1.4765
BT_1326	12	8	8	8	0.938246	0.909992	0.703706	0.509212	0.312309	0.145462	0.106989	0.13578	0.131221	0.142059	0.938246	0.867154	0.670687	0.469436	0.213582	0.111268	0.0743689	0.0734102	0.105423	0.0997263	0.938246	0.914733	0.825318	0.667396	0.197678	0.0859312	0.0774035	0.0755033	0.081249	0.0966902	0.938246	0.905638	0.792385	0.519589	0.24373	0.125536	0.0991233	0.0895473	0.0982715	0.106051	52.1829	51.4067	53.0056	52.2792	0.822675
BT_1327	2	1	1	0	0.938246	0.901242	0.667432	0.497731	0.282474	0.156253	0.129371	0.174945	0.201436	0.180949	0.938246	0.875492	0.765617	0.676894	0.358954	0.200327	0.126708	0.13004	0.148569	0.133079																					51.691	53.7952
BT_1328	2	3	2	1	0.938246	0.901242	0.739336	0.569471	0.399941	0.204765	0.15393	0.222649	0.170707	0.183712	0.938246	0.850946	0.677624	0.548277	0.296538	0.179982	0.143977	0.110654	0.132835	0.157513	0.938246	0.888346	0.801511	0.648144	0.326624	0.187816	0.0727564	0.100209	0.0693768	0.0758728											53.2198	52.2456	53.6272		0.407352
BT_1331	11	13	14	10	0.938246	0.918913	0.829658	0.687207	0.438125	0.244258	0.190302	0.279086	0.246015	0.257518	0.938246	0.892659	0.772893	0.586357	0.342144	0.195876	0.129999	0.146584	0.167276	0.186811	0.938246	0.879886	0.793878	0.641971	0.344224	0.221142	0.145949	0.184226	0.155427	0.178154	0.938246	0.923571	0.889597	0.776048	0.426151	0.282061	0.219553	0.207929	0.199926	0.203636	54.4991	53.0716	53.5656	55.2318	-0.933496
BT_1332	13	12	11	12	0.938246	0.875974	0.750237	0.604262	0.392329	0.217046	0.151533	0.140886	0.114817	0.117685	0.938246	0.892659	0.714855	0.587235	0.341789	0.184332	0.114863	0.0830721	0.0839629	0.0756866	0.938246	0.914733	0.825318	0.667396	0.478709	0.259975	0.173364	0.116958	0.0857743	0.0799535	0.938246	0.923571	0.856744	0.744626	0.42507	0.273805	0.164393	0.0985745	0.0797619	0.0673312	53.6807	53.1332	55.2803	55.4	1.59968
BT_1333	10	9	5	5	0.938246	0.884237	0.700088	0.474523	0.281423	0.140688	0.0895144	0.131222	0.12868	0.150635	0.938246	0.901497	0.729974	0.509193	0.227293	0.118454	0.0663752	0.0656824	0.0761077	0.0880506	0.938246	0.905765	0.817227	0.660853	0.241561	0.111737	0.0709446	0.0907527	0.0798607	0.0792122	0.938246	0.914517	0.751433	0.503617	0.227057	0.099534	0.0803769	0.058279	0.0609218	0.0606776	51.764	51.9945	53.1429	52.0628	1.37887
BT_1334	19	16	14	12	0.938246	0.892659	0.700962	0.523289	0.298212	0.150268	0.11379	0.141864	0.12701	0.158885	0.938246	0.867154	0.719497	0.527097	0.243754	0.129469	0.07204	0.074712	0.0809275	0.0924686	0.938246	0.879886	0.793878	0.641971	0.208379	0.107591	0.0704457	0.0816625	0.0772575	0.0776583	0.938246	0.914517	0.777262	0.568535	0.266799	0.1538	0.118288	0.105604	0.114713	0.113719	52.1625	52.0856	52.8125	52.6444	0.649937
BT_1335	14	11	12	10	0.938246	0.892659	0.737329	0.5564	0.341432	0.177289	0.131394	0.163913	0.167611	0.212116	0.938246	0.867154	0.648879	0.549769	0.258081	0.133913	0.0784931	0.073673	0.10183	0.105081	0.938246	0.905765	0.817227	0.660853	0.233614	0.112757	0.0778732	0.0791652	0.0915798	0.0936484	0.938246	0.880007	0.803856	0.608628	0.296889	0.150729	0.11938	0.0954585	0.103846	0.121234	52.6745	51.9954	53.0994	53.0815	0.424916
BT_1336	3	4	4	5	0.938246	0.884237	0.923142	0.718088	0.495225	0.309893	0.238018	0.268113	0.2044	0.210138	0.938246	0.883992	0.731192	0.553917	0.356863	0.204185	0.143583	0.117826	0.1157	0.14047	0.938246	0.863439	0.779039	0.629972	0.407207	0.200168	0.154641	0.191538	0.16684	0.207829	0.938246	0.871782	0.756754	0.621498	0.301756	0.157029	0.114168	0.104015	0.0891591	0.0986284	55.8074	52.9805	53.7424	53.0806	-2.06497
BT_1337	1	1	2	1	0.938246	0.892659	0.656979	0.44421	0.259099	0.11707	0.0766398	0.117213	0.106649	0.196153	0.938246	0.883992	0.780102	0.491285	0.197645	0.103652	0.0521129	0.0643027	0.0639128	0.0912506	0.938246	0.914733	0.825318	0.667396	0.103156	0.0661938	0.0436774	0.0439188	0.0424721	0.0384345	0.938246	0.914517	0.780929	0.568306	0.238283	0.147027	0.0905907	0.100723	0.0844324	0.118288	51.2906	51.9216	52.7771	52.5337	1.48652
BT_1338	4	5	5	4	0.938246	0.875974	0.718708	0.64982	0.351427	0.158823	0.0918081	0.104756	0.081616	0.098928	0.938246	0.901497	0.768295	0.595633	0.320036	0.148056	0.0731809	0.07529	0.0620044	0.0705038	0.938246	0.879886	0.793878	0.641971	0.311895	0.152639	0.0825707	0.0790813	0.0621555	0.071504	0.938246	0.914517	0.749252	0.67165	0.318804	0.117516	0.078386	0.0874736	0.0359754	0.055349	53.4076	53.1371	53.4092	53.465	0.00162257
BT_1339	0	0	0	0	0.938246	0.875974	0.68475	0.528654	0.395221	0.266894	0.194146	0.271958	0.261679	0.273947																															52.5195
BT_1340	3	2	0	1	0.938246	0.928012	0.712883	0.541549	0.334308	0.143183	0.126768	0.169823	0.164937	0.168685	0.938246	0.892659	0.726056	0.500606	0.228165	0.112088	0.0606931	0.0505195	0.0655976	0.0787547																					52.4674	51.9439
BT_1341	22	22	24	18	0.938246	0.901242	0.71625	0.493377	0.306586	0.136299	0.10089	0.139504	0.13894	0.157774	0.938246	0.875492	0.715633	0.500167	0.206488	0.107854	0.0627485	0.0711439	0.0830162	0.0953463	0.938246	0.896971	0.809293	0.654437	0.198859	0.105877	0.0794137	0.0847755	0.0777071	0.0768731	0.938246	0.914517	0.796947	0.519495	0.233018	0.116517	0.0942885	0.0811587	0.0796738	0.0846239	52.047	51.7547	52.9029	52.2808	0.855911
BT_1342	8	8	3	4	0.938246	0.892659	0.671518	0.483135	0.301997	0.138963	0.106876	0.124017	0.121671	0.12938	0.938246	0.892659	0.686849	0.487205	0.244296	0.123685	0.0887203	0.0650791	0.0821652	0.0758569	0.938246	0.871585	0.786388	0.635915	0.165152	0.0815038	0.0665379	0.0606966	0.100145	0.0588553	0.938246	0.871782	0.614577	0.39616	0.147845	0.085425	0.0667148	0.0584222	0.0633864	0.0651963	51.8454	51.7877	52.5729	50.649	0.727488
BT_1344	8	6	5	4	0.938246	0.892659	0.702864	0.487955	0.324163	0.15612	0.115964	0.164791	0.165598	0.173079	0.938246	0.901497	0.67348	0.489503	0.238281	0.124991	0.0775202	0.0870419	0.0945987	0.101243	0.938246	0.871585	0.786388	0.635915	0.233303	0.107685	0.0832	0.0903843	0.0886181	0.0971072	0.938246	0.89693	0.818553	0.569642	0.267522	0.1234	0.105379	0.104643	0.125446	0.0971714	52.0021	51.6905	52.8276	52.7178	0.825545
BT_1345	6	6	5	3	0.938246	0.892659	0.720698	0.49853	0.304971	0.134234	0.100885	0.133802	0.131069	0.148833	0.938246	0.850946	0.69695	0.470278	0.188428	0.0993141	0.0529021	0.0603823	0.0744874	0.0748019	0.938246	0.914733	0.825318	0.667396	0.202836	0.115159	0.0710435	0.0753529	0.0695757	0.0514864	0.938246	0.880007	0.666196	0.496522	0.206158	0.109275	0.0948674	0.0720523	0.0819019	0.0700694	52.0973	51.4433	53.0733	51.5755	0.975959
BT_1346	4	2	4	2	0.938246	0.918913	0.732805	0.507726	0.302636	0.148173	0.10275	0.133013	0.141694	0.152168	0.938246	0.901497	0.793455	0.681682	0.415832	0.160947	0.0834836	0.0814732	0.126672	0.123197	0.938246	0.905765	0.817227	0.660853	0.2649	0.127747	0.103742	0.112705	0.101088	0.0940788	0.938246	0.888388	0.847725	0.704697	0.343683	0.161176	0.14785	0.123411	0.149128	0.123378	52.2199	54.1584	53.2412	53.9723	1.02129
BT_1347	0	1	0	0											0.938246	0.875492	0.631244	0.478365	0.261513	0.128529	0.0656439	0.068325	0.0851894	0.0710766																						51.5845
BT_1348	2	3	1	1	0.938246	0.918913	0.757254	0.428026	0.26506	0.108949	0.0926804	0.108254	0.104577	0.126512	0.938246	0.867154	0.787135	0.479746	0.222917	0.104824	0.0585008	0.0682503	0.0755857	0.0995115	0.938246	0.896971	0.809293	0.654437	0.16298	0.0916008	0.0616009	0.0589553	0.0511638	0.0550501	0.938246	0.880007	0.610958	0.446708	0.283676	0.148682	0.131397	0.115258	0.0520895	0.119464	51.664	51.937	52.7955	51.3652	1.13152
BT_1349	9	6	6	4	0.938246	0.918913	0.693948	0.417868	0.264235	0.106321	0.0829136	0.11365	0.121778	0.161637	0.938246	0.875492	0.596308	0.409388	0.190237	0.0782401	0.0539105	0.0586379	0.0897281	0.0721469	0.938246	0.871585	0.786388	0.635915	0.151909	0.0735997	0.0691651	0.0716247	0.0722339	0.0597837	0.938246	0.914517	0.814033	0.44942	0.168802	0.091699	0.0695179	0.0670589	0.0772031	0.0825963	51.3297	50.7396	52.5325	51.7152	1.20281
BT_1350	18	18	16	14	0.938246	0.918913	0.802989	0.690201	0.440755	0.132344	0.0711416	0.093135	0.102285	0.111718	0.938246	0.850946	0.770286	0.586508	0.337558	0.105352	0.0602386	0.0498162	0.0644387	0.0686862	0.938246	0.905765	0.817227	0.660853	0.357367	0.0895849	0.0576755	0.0617779	0.0593532	0.0558493	0.938246	0.914517	0.836382	0.770985	0.366959	0.0846261	0.0582342	0.0445965	0.0506926	0.0488	54.3284	53.0202	53.7085	54.3817	-0.619907
BT_1351	8	8	7	7	0.938246	0.928012	0.7892	0.530418	0.324403	0.14418	0.106267	0.126192	0.125305	0.13925	0.938246	0.875492	0.691039	0.445649	0.209051	0.0982542	0.0592142	0.0544286	0.0674329	0.0652322	0.938246	0.905765	0.817227	0.660853	0.205138	0.0964799	0.0740071	0.0682293	0.064948	0.058606	0.938246	0.880007	0.799841	0.55439	0.230137	0.135223	0.100544	0.0640903	0.0553806	0.0515816	52.6853	51.4103	53.0033	52.5257	0.317975
BT_1352	11	7	7	5	0.938246	0.918913	0.666898	0.486733	0.279028	0.150942	0.116127	0.174733	0.143145	0.15792	0.938246	0.901497	0.718986	0.48554	0.205076	0.110876	0.0682035	0.0665409	0.0899366	0.0853476	0.938246	0.914733	0.825318	0.667396	0.243974	0.117833	0.0983018	0.0932048	0.0749335	0.0823745	0.938246	0.880007	0.780824	0.694405	0.267467	0.155785	0.119487	0.0603525	0.0484376	0.076125	51.6948	51.7216	53.2223	53.45	1.52753
BT_1353	2	2	1	1	0.938246	0.918913	0.706672	0.497545	0.309542	0.14339	0.131851	0.164522	0.167465	0.159885	0.938246	0.867154	0.685513	0.43976	0.167401	0.0903179	0.0587967	0.0593927	0.0711416	0.0754436	0.938246	0.896971	0.809293	0.654437	0.148181	0.0806793	0.0684348	0.0801022	0.0845479	0.0758807	0.938246	0.888388	0.687819	0.381274	0.142776	0.0748728	0.0893474	0.0599352	0.0677742	0.058142	52.0267	51.1919	52.7219	50.8634	0.69524
BT_1355	7	6	7	3	0.938246	0.875974	0.730499	0.469965	0.276064	0.131102	0.0975416	0.15438	0.142124	0.169572	0.938246	0.858974	0.653051	0.413264	0.171735	0.0794515	0.0485064	0.0626649	0.0705875	0.0966216	0.938246	0.888346	0.801511	0.648144	0.171882	0.0822126	0.0554187	0.0815779	0.07516	0.0939264	0.938246	0.914517	0.671049	0.500714	0.222753	0.108122	0.069798	0.0907256	0.0593447	0.0839295	51.7598	50.9066	52.7224	51.7292	0.962633
BT_1356	27	23	26	19	0.938246	0.875974	0.68988	0.485078	0.289523	0.13975	0.102681	0.135539	0.130375	0.146818	0.938246	0.901497	0.681447	0.50154	0.243038	0.122503	0.0696405	0.0715108	0.0836971	0.0855141	0.938246	0.896971	0.809293	0.654437	0.22315	0.108001	0.0777854	0.0749402	0.0668528	0.0699859	0.938246	0.923571	0.807143	0.606269	0.285165	0.155249	0.119304	0.083992	0.095351	0.0795783	51.8139	51.844	53.0147	53.111	1.20083
BT_1358	4	3	4	2	0.938246	0.909992	0.74613	0.556494	0.32923	0.141055	0.0892867	0.126848	0.130889	0.148949	0.938246	0.901497	0.65044	0.486762	0.236489	0.126375	0.080391	0.0749105	0.10673	0.10506	0.938246	0.871585	0.786388	0.635915	0.210376	0.106565	0.0765267	0.0793227	0.0854375	0.0799729	0.938246	0.923571	0.930101	0.851389	0.56531	0.394262	0.294469	0.105245	0.0652056	0.0554984	52.7044	51.5742	52.7487	58.0021	0.0443098
BT_1359	30	30	27	28	0.938246	0.928012	0.835603	0.703126	0.379561	0.139594	0.0995464	0.118979	0.111706	0.125433	0.938246	0.875492	0.741235	0.597501	0.273352	0.0934564	0.0560781	0.0494635	0.0639621	0.0646324	0.938246	0.905765	0.817227	0.660853	0.259595	0.10318	0.064096	0.0678079	0.0563453	0.0607167	0.938246	0.923571	0.925359	0.736527	0.257103	0.111676	0.0789157	0.0584839	0.0665516	0.0590362	54.1291	52.6881	53.2466	53.8156	-0.88251
BT_1360	12	10	12	9	0.938246	0.901242	0.770128	0.529584	0.309401	0.128839	0.0920683	0.119284	0.113405	0.126692	0.938246	0.892659	0.795047	0.542794	0.21679	0.11076	0.0557896	0.0566456	0.0603294	0.0716121	0.938246	0.914733	0.825318	0.667396	0.187972	0.101647	0.071041	0.0627788	0.0605869	0.0593577	0.938246	0.89693	0.853326	0.532894	0.208902	0.111596	0.0734615	0.0600648	0.0632616	0.0622807	52.5282	52.3567	53.0097	52.4315	0.48152
BT_1361	20	16	12	13	0.938246	0.892659	0.800929	0.590359	0.317393	0.147627	0.100136	0.153364	0.135936	0.132119	0.938246	0.892659	0.765931	0.609088	0.303518	0.158355	0.0933686	0.0830958	0.107017	0.0946537	0.938246	0.863439	0.779039	0.629972	0.202319	0.0938462	0.0619584	0.066163	0.0655986	0.064029	0.938246	0.880007	0.794574	0.628611	0.222991	0.101238	0.08914	0.0591361	0.0655547	0.0587069	53.011	53.0641	52.6607	52.822	-0.35028
BT_1363	14	16	16	13	0.938246	0.901242	0.730413	0.563814	0.249956	0.122956	0.0868199	0.107881	0.0982001	0.109128	0.938246	0.892659	0.727312	0.522117	0.203298	0.103089	0.0669482	0.0576482	0.0701803	0.0698992	0.938246	0.879886	0.793878	0.641971	0.174033	0.0794546	0.052458	0.0558226	0.0536803	0.0496613	0.938246	0.871782	0.752735	0.510306	0.161467	0.0942259	0.0639016	0.0479498	0.0504403	0.0515209	52.3503	51.9594	52.6938	51.8293	0.343524
BT_1364	12	12	11	11	0.938246	0.892659	0.738836	0.588494	0.303303	0.14408	0.0998699	0.120532	0.109877	0.118059	0.938246	0.858974	0.728469	0.546806	0.24902	0.124515	0.0726094	0.060643	0.0738845	0.0697802	0.938246	0.896971	0.809293	0.654437	0.288695	0.129549	0.087195	0.0777718	0.0828051	0.0815734	0.938246	0.923571	0.804747	0.655852	0.273742	0.143035	0.100326	0.0644869	0.0753588	0.0583501	52.7821	52.2683	53.3348	53.3373	0.552762
BT_1365	9	8	8	8	0.938246	0.901242	0.744411	0.463183	0.299493	0.156785	0.11869	0.188052	0.161068	0.185071	0.938246	0.883992	0.645582	0.400209	0.20672	0.111465	0.0794569	0.0993394	0.106717	0.137094	0.938246	0.896971	0.809293	0.654437	0.215165	0.114655	0.1151	0.133232	0.111918	0.160874	0.938246	0.888388	0.669325	0.419516	0.194954	0.1117	0.0863681	0.10698	0.10032	0.123333	51.8497	50.863	52.9002	51.0491	1.05048
BT_1367	4	4	3	3	0.938246	0.901242	0.962326	0.758362	0.511282	0.231052	0.162113	0.211051	0.239183	0.190625	0.938246	0.892659	0.686475	0.58344	0.30134	0.203233	0.149515	0.168158	0.227405	0.213219	0.938246	0.905765	0.817227	0.660853	0.324142	0.167857	0.151732	0.132079	0.144452	0.162742	0.938246	0.914517	1.09374	0.745728	0.438292	0.287749	0.176803	0.133765	0.176797	0.148417	55.5873	52.4482	53.5393	55.304	-2.04805
BT_1369	2	1	1	1											0.938246	0.867154	0.730447	0.489272	0.24699	0.195425	0.163842	0.416799	0.234275	0.64376	0.938246	0.905765	0.817227	0.660853	0.215883	0.424054	0.390162	0.190031	0.510855	0.246567	0.938246	0.914517	0.795929	0.472299	0.260886	0.142994	0.147742	0.223373	0.164904	0.317669		51.4445	53.1622	51.8001
BT_1370	7	7	6	6	0.938246	0.918913	0.705554	0.469472	0.29227	0.140614	0.106823	0.134366	0.138051	0.155599	0.938246	0.858974	0.638851	0.462072	0.186148	0.0969396	0.0567427	0.0597849	0.0720627	0.0770552	0.938246	0.871585	0.786388	0.635915	0.177423	0.0863524	0.0661568	0.0631547	0.0475158	0.063273	0.938246	0.871782	0.724502	0.442204	0.180172	0.103364	0.077721	0.0721981	0.0631648	0.0688041	51.8134	51.1772	52.6373	51.4	0.82392
BT_1373	11	11	11	10	0.938246	0.892659	0.780973	0.616887	0.432369	0.274344	0.194791	0.30248	0.266705	0.262447	0.938246	0.875492	0.817995	0.634598	0.381973	0.254857	0.171778	0.16799	0.198128	0.198048	0.938246	0.888346	0.801511	0.648144	0.382208	0.232732	0.201727	0.199203	0.194278	0.214209	0.938246	0.914517	0.853336	0.767606	0.417161	0.289443	0.249754	0.233867	0.21366	0.236145	53.9421	53.9039	53.8683	55.1278	-0.0738214
BT_1375	25	24	21	23	0.938246	0.901242	0.77501	0.56148	0.244715	0.112055	0.0772499	0.10332	0.0972992	0.112034	0.938246	0.901497	0.729018	0.520338	0.164101	0.0814248	0.0444873	0.0524217	0.0585116	0.0676206	0.938246	0.896971	0.809293	0.654437	0.161223	0.0774825	0.0536985	0.0606551	0.0512004	0.0562476	0.938246	0.923571	0.802545	0.523342	0.165582	0.077891	0.0543514	0.0491014	0.0480986	0.0455442	52.4447	51.8279	52.7816	52.1205	0.336875
BT_1376	4	4	4	0	0.938246	0.875974	0.683784	0.478262	0.325625	0.157231	0.128355	0.163502	0.133803	0.151401	0.938246	0.892659	0.691214	0.616934	0.289863	0.167784	0.138563	0.104619	0.139233	0.119921	0.938246	0.896971	0.809293	0.654437	0.191546	0.109385	0.0756597	0.072865	0.0698679	0.0596875											51.9139	52.7635	52.8948		0.980923
BT_1382	4	4	5	4	0.938246	0.909992	0.821279	0.660367	0.468614	0.323354	0.221588	0.279559	0.19273	0.181014	0.938246	0.901497	0.724515	0.549868	0.31884	0.181428	0.148386	0.107183	0.18041	0.114054	0.938246	0.863439	0.779039	0.629972	0.442705	0.218329	0.135087	0.12929	0.1095	0.113355	0.938246	0.880007	0.821493	0.605235	0.36506	0.233591	0.135581	0.121243	0.118045	0.0964183	55.2444	52.623	54.2666	53.7863	-0.97784
BT_1383	11	11	11	10	0.938246	0.918913	0.756946	0.490016	0.270433	0.13269	0.09599	0.11721	0.11549	0.121417	0.938246	0.901497	0.736934	0.519657	0.218677	0.124213	0.0884913	0.0848234	0.123787	0.10904	0.938246	0.863439	0.779039	0.629972	0.245862	0.121451	0.0891155	0.0937008	0.0941508	0.0890668	0.938246	0.89693	0.753809	0.49451	0.206688	0.134907	0.0819134	0.074188	0.0687271	0.07002	52.0838	51.9834	52.8383	51.9329	0.754536
BT_1391	8	11	9	10	0.938246	0.901242	0.682233	0.484224	0.311929	0.154115	0.124624	0.163856	0.15444	0.160627	0.938246	0.850946	0.649017	0.467653	0.216712	0.132402	0.0802788	0.0796861	0.112532	0.0943779	0.938246	0.888346	0.801511	0.648144	0.178101	0.0928145	0.0722576	0.0739783	0.0757347	0.075109	0.938246	0.905638	0.767922	0.510337	0.249073	0.144092	0.118894	0.0937663	0.11503	0.0947242	51.8674	51.3101	52.7575	52.1877	0.890103
BT_1393	4	2	2	1	0.938246	0.875974	0.767786	0.573316	0.340297	0.174119	0.115697	0.166246	0.204607	0.178565	0.938246	0.883992	0.748577	0.50172	0.251086	0.152094	0.103859	0.1238	0.12148	0.116584	0.938246	0.896971	0.809293	0.654437	0.164276	0.102053	0.0859094	0.0959903	0.115243	0.0901702	0.938246	0.905638	0.767199	0.495124	0.235425	0.138293	0.134016	0.108983	0.177743	0.101874	52.8598	52.031	52.7588	51.9616	-0.100974
BT_1396	3	3	2	2	0.938246	0.928012	0.728765	0.596902	0.363705	0.151744	0.114484	0.166593	0.127725	0.139949	0.938246	0.850946	0.695721	0.571076	0.293697	0.157752	0.126464	0.103845	0.0901164	0.0846675																					53.1312	52.5311
BT_1400	0	2	1	0																					0.938246	0.879886	0.793878	0.641971	0.148097	0.113487	0.0506504	0.0591368	0.0466855														52.6388
BT_1403	13	15	10	11	0.938246	0.901242	0.778116	0.581057	0.356104	0.166097	0.104352	0.137829	0.113326	0.13995	0.938246	0.901497	0.738234	0.535614	0.282762	0.147279	0.0744757	0.0690165	0.0829137	0.0859604	0.938246	0.896971	0.809293	0.654437	0.269887	0.126581	0.0769425	0.0715965	0.0679922	0.0700686	0.938246	0.905638	0.791483	0.578398	0.279944	0.16016	0.105932	0.073572	0.0599869	0.0671364	53.1768	52.4652	53.2562	52.9334	0.0794048
BT_1407	3	3	3	1	0.938246	0.909992	0.781948	0.550343	0.359275	0.172756	0.131166	0.223	0.191834	0.269665	0.938246	0.892659	0.757874	0.511608	0.258441	0.116152	0.0748392	0.077739	0.101593	0.1055	0.938246	0.896971	0.809293	0.654437	0.284799	0.138682	0.114337	0.114862	0.0932202	0.107657	0.938246	0.914517	0.906671	0.440927	0.231715	0.115903	0.0871372	0.0615826	0.0845339	0.0731836	52.7656	52.1742	53.2914	52.0524	0.525889
BT_1408	39	31	32	26	0.938246	0.928012	0.813923	0.572313	0.322115	0.149735	0.109871	0.122549	0.116995	0.12892	0.938246	0.901497	0.737205	0.485787	0.208242	0.105719	0.0677822	0.060075	0.0760574	0.0727041	0.938246	0.879886	0.793878	0.641971	0.212007	0.101667	0.065696	0.0700709	0.06899	0.078746	0.938246	0.905638	0.787928	0.465566	0.189365	0.100736	0.0810553	0.0679301	0.0764794	0.0581149	53.0285	51.8157	52.828	51.7999	-0.200498
BT_1410	4	3	3	1											0.938246	0.850946	0.926115	0.681294	0.595299	0.411864	0.117652	0.064297	0.0835098	0.0715568	0.938246	0.871585	0.786388	0.635915	0.202469	0.109955	0.0896642	0.0888505	0.101647	0.0914109	0.938246	0.914517	0.931676	0.957126	0.556592	0.390662	0.230157	0.110533	0.0812108	0.0541556		56.7535	52.7031	58.1421
BT_1411	1	1	1	0											0.938246	0.858974	0.554743	0.447306	0.184573	0.108023	0.126993	0.242377	0.355013	0.423709																						50.1329
BT_1412	9	8	7	7	0.938246	0.892659	0.818331	0.687464	0.472734	0.283226	0.215739	0.323864	0.272787	0.308405	0.938246	0.875492	0.718383	0.530148	0.319496	0.167566	0.110732	0.10818	0.14024	0.15709	0.938246	0.914733	0.825318	0.667396	0.309039	0.181377	0.18176	0.189502	0.154223	0.247114	0.938246	0.888388	0.788083	0.605832	0.364465	0.221579	0.172013	0.169859	0.177399	0.189175	54.8951	52.4014	53.4451	53.4424	-1.45004
BT_1413	3	1	1	1	0.938246	0.928012	0.714306	0.431013	0.38983	0.177434	0.125609	0.19949	0.109539	0.173759	0.938246	0.850946	0.652124	0.497282	0.252614	0.141034	0.124583	0.0699147	0.0949182	0.0636423																					52.0861	51.7157
BT_1414	2	3	1	0	0.938246	0.928012	0.748267	0.552683	0.263093	0.137888	0.0718766	0.111226	0.100453	0.141948	0.938246	0.858974	0.784881	0.5614	0.267672	0.15565	0.0987005	0.0774019	0.0958957	0.0974104																					52.4196	52.6293
BT_1419	1	1	0	1											0.938246	0.875492	0.727779	0.70836	0.523487	0.349855	0.337527	0.32643	0.455345	0.352778	0.938246	0.879886	0.793878	0.641971	0.109368	0.0515173	0.0481243	0.0581912	0.0417465	0.0518291												56.0078	52.4974
BT_1420	1	1	3	1	0.938246	0.928012	0.722823	0.486115	0.305097	0.153993	0.104592	0.127618	0.144534	0.171463																															52.0499
BT_1422	1	0	0	0	0.938246	0.884237	0.799321	0.642546	0.488776	0.26194	0.200825	0.238399	0.180428	0.155142																					0.938246	0.871782	0.848787	0.571067	0.367938	0.181661	0.14922	0.101918	0.101169	0.12692	54.9313			53.4765
BT_1425	7	8	7	7	0.938246	0.875974	0.781246	0.565299	0.381968	0.203395	0.141964	0.196361	0.194893	0.210475	0.938246	0.892659	0.600031	0.483683	0.246856	0.134796	0.0929773	0.0902036	0.114277	0.138048	0.938246	0.871585	0.786388	0.635915	0.256504	0.177306	0.150148	0.127245	0.129206	0.132635	0.938246	0.923571	0.845904	0.606694	0.347293	0.229602	0.152565	0.116094	0.14532	0.161089	53.1316	51.334	52.9849	53.595	-0.146665
BT_1428	6	5	4	6	0.938246	0.901242	0.720756	0.642566	0.442658	0.235603	0.168318	0.251597	0.198255	0.158541	0.938246	0.867154	0.687938	0.590795	0.375767	0.20765	0.134309	0.125893	0.135678	0.110193	0.938246	0.896971	0.809293	0.654437	0.562812	0.381817	0.300678	0.296294	0.215191	0.173815	0.938246	0.905638	0.920737	0.761275	0.463076	0.27552	0.212327	0.168806	0.167998	0.12246	54.1155	53.2034	57.024	55.6756	2.90849
BT_1429	1	4	3	3	0.938246	0.918913	0.672858	0.458306	0.316188	0.24792	0.143592	0.179478	0.109452	0.094096	0.938246	0.883992	0.686632	0.504708	0.291922	0.148505	0.29126	0.0757883	0.158158	0.081065											0.938246	0.871782	0.797658	0.555536	0.247413	0.117363	0.0868908	0.0641479	0.0576877	0.0714687	51.988	52.0464		52.5491
BT_1433	14	14	10	10	0.938246	0.909992	0.712319	0.45907	0.262121	0.120307	0.0917468	0.112963	0.114958	0.117068	0.938246	0.858974	0.631396	0.425596	0.177369	0.092872	0.0608389	0.0529131	0.0657241	0.0661078	0.938246	0.905765	0.817227	0.660853	0.21566	0.106132	0.0829193	0.0845984	0.071526	0.0769006	0.938246	0.871782	0.746634	0.494147	0.187113	0.101398	0.0625998	0.0569917	0.0602347	0.0607293	51.6947	50.9375	53.0352	51.7992	1.34046
BT_1435	6	7	7	7	0.938246	0.884237	0.734643	0.538311	0.359563	0.193366	0.152093	0.22859	0.211947	0.217553	0.938246	0.850946	0.690067	0.494018	0.256798	0.153213	0.100093	0.112126	0.133246	0.137835	0.938246	0.914733	0.825318	0.667396	0.264651	0.126281	0.0998085	0.141688	0.11398	0.152753	0.938246	0.923571	0.798444	0.587195	0.298371	0.172663	0.15694	0.126721	0.159133	0.121716	52.5806	51.7325	53.2439	52.9584	0.6633
BT_1437	2	2	1	0	0.938246	0.928012	0.717784	0.536225	0.332187	0.171645	0.131815	0.15349	0.161503	0.126407	0.938246	0.867154	0.71298	0.572986	0.338352	0.214771	0.170141	0.158381	0.153644	0.0864426																					52.5577	52.9747
BT_1439	4	2	3	3	0.938246	0.909992	0.802272	0.575892	0.400161	0.200013	0.159524	0.245875	0.247864	0.304594	0.938246	0.892659	0.771392	0.551557	0.354839	0.201755	0.135873	0.154762	0.205953	0.222474	0.938246	0.871585	0.786388	0.635915	0.338001	0.144679	0.109502	0.12123	0.141334	0.14679	0.938246	0.880007	0.815272	0.607529	0.300463	0.137303	0.0879521	0.0719276	0.115611	0.0741228	53.2114	52.841	53.3194	53.1398	0.107972
BT_1440	3	5	4	1	0.938246	0.928012	1.70657	0.78407	0.733452	0.345294	0.156745	0.138024	0.130201	0.159558	0.938246	0.892659	0.647725	0.459	0.214564	0.132056	0.0776076	0.0723992	0.0865868	0.126674	0.938246	0.905765	0.817227	0.660853	0.311448	0.141479	0.0781143	0.0857812	0.0845818	0.14144	0.938246	0.914517	0.83717	0.938765	0.560302	0.471795	0.171924	0.0671802	0.0454572	0.114746	58.18	51.3071	53.4808	58.0832	-4.69916
BT_1443	3	5	2	3	0.938246	0.918913	0.788859	0.709179	0.417639	0.299078	0.141194	0.178789	0.153864	0.190644	0.938246	0.892659	0.658953	0.479002	0.161708	0.0878067	0.0532166	0.0424444	0.0592743	0.0566919	0.938246	0.905765	0.817227	0.660853	0.132452	0.0754848	0.050232	0.0656218	0.0534737	0.0653351	0.938246	0.905638	0.79147	0.461278	0.170805	0.0973905	0.0517081	0.0544362	0.0511732	0.0590481	54.7904	51.3522	52.7636	51.7566	-2.02686
BT_1444	0	1	2	1											0.938246	0.867154	0.72631	0.547702	0.249326	0.104973	0.0738254	0.0599457	0.0787182	0.0760687	0.938246	0.879886	0.793878	0.641971	0.201258	0.122573	0.0659507	0.0641727	0.049646	0.0449722	0.938246	0.880007	0.589495	0.371179	0.143467	0.0883018	0.0615709	0.0528083	0.0510418	0.0391603		52.2382	52.8435	50.4557
BT_1447	2	2	0	2	0.938246	0.909992	0.613152	0.36845	0.222921	0.0906706	0.0916113	0.126176	0.123162	0.112469																					0.938246	0.923571	0.647713	0.449925	0.200956	0.115557	0.0806334	0.0788568	0.0764287	0.06515	50.5922			51.2942
BT_1448	9	8	5	7	0.938246	0.884237	0.751104	0.568984	0.403871	0.254814	0.225947	0.298242	0.279476	0.28806	0.938246	0.892659	0.77002	0.535252	0.317491	0.185038	0.13925	0.144587	0.167396	0.166535	0.938246	0.863439	0.779039	0.629972	0.315101	0.175762	0.152938	0.199981	0.179928	0.197095	0.938246	0.923571	0.881943	0.628038	0.359151	0.228903	0.209348	0.200749	0.232127	0.19502	53.1326	52.5892	53.1049	53.6716	-0.0277323
BT_1449	18	18	18	12	0.938246	0.875974	0.724655	0.531272	0.329446	0.159623	0.11693	0.136564	0.121249	0.129843	0.938246	0.858974	0.716406	0.484246	0.246883	0.11842	0.0766876	0.0685771	0.074583	0.0766403	0.938246	0.888346	0.801511	0.648144	0.265086	0.137816	0.0898453	0.0869795	0.0657204	0.0747673	0.938246	0.905638	0.768477	0.509882	0.220537	0.111849	0.0988572	0.068704	0.0616503	0.0605724	52.5066	51.8397	53.1838	52.1192	0.677288
BT_1450	20	21	17	23	0.938246	0.909992	0.779476	0.60995	0.40533	0.208773	0.146096	0.167934	0.145418	0.144976	0.938246	0.883992	0.741466	0.570307	0.328042	0.172412	0.100212	0.0861824	0.0957619	0.0969241	0.938246	0.896971	0.809293	0.654437	0.340576	0.164178	0.1028	0.106325	0.0876263	0.0819427	0.938246	0.880007	0.800107	0.643607	0.3372	0.184123	0.111123	0.0783823	0.0843877	0.0703744	53.7836	52.9342	53.6928	53.6711	-0.0908282
BT_1452	4	2	4	2	0.938246	0.892659	0.683529	0.441708	0.298845	0.167428	0.15153	0.142909	0.143266	0.150675	0.938246	0.901497	0.704509	0.464968	0.174503	0.101511	0.0676608	0.0636147	0.0837482	0.0994512	0.938246	0.871585	0.786388	0.635915	0.311618	0.156345	0.0992418	0.101408	0.0847565	0.109836	0.938246	0.905638	0.760938	0.509888	0.205427	0.134398	0.0884574	0.0618354	0.0567395	0.0778785	51.5558	51.4442	53.2897	52.0541	1.73387
BT_1455	3	3	2	2	0.938246	0.928012	0.783551	0.539834	0.37256	0.171243	0.128017	0.154194	0.174286	0.165452	0.938246	0.858974	0.597924	0.460193	0.206996	0.108793	0.0705613	0.0700959	0.104899	0.102098	0.938246	0.914733	0.825318	0.667396	0.295199	0.165949	0.105544	0.1102	0.112127	0.156511	0.938246	0.880007	0.847491	0.652079	0.316277	0.187434	0.0972927	0.0857759	0.0940034	0.0933642	52.9597	51.0198	53.4653	53.665	0.505552
BT_1456	9	8	7	7	0.938246	0.901242	0.774035	0.601668	0.360233	0.191684	0.142683	0.170378	0.163682	0.174783	0.938246	0.883992	0.771133	0.596787	0.306831	0.16363	0.127551	0.121166	0.146113	0.155981	0.938246	0.905765	0.817227	0.660853	0.349154	0.165091	0.116294	0.125955	0.122805	0.114937	0.938246	0.914517	0.861217	0.645427	0.386245	0.207457	0.154944	0.13638	0.14948	0.145633	53.2892	52.9185	53.7364	54.0611	0.447218
BT_1463	4	5	4	5	0.938246	0.875974	0.643332	0.471453	0.288972	0.138069	0.0942452	0.128595	0.120821	0.130177	0.938246	0.867154	0.696684	0.50813	0.225116	0.11399	0.0745345	0.0664302	0.0877664	0.0838921	0.938246	0.871585	0.786388	0.635915	0.246549	0.144195	0.0990434	0.099274	0.0886706	0.0947933	0.938246	0.871782	0.68723	0.471825	0.192626	0.107075	0.0598871	0.0618462	0.0680994	0.055697	51.5703	51.8032	52.9417	51.4879	1.37139
BT_1464	2	0	0	0											0.938246	0.883992	0.687441	0.573139	0.276473	0.142086	0.111379	0.110293	0.162229	0.127562	0.938246	0.914733	0.825318	0.667396	0.255356	0.117495	0.0970354	0.0913948	0.0694505	0.0926256												52.3139	53.2712
BT_1474	2	2	1	1	0.938246	0.892659	0.751464	0.516299	0.368814	0.226559	0.187767	0.299465	0.263197	0.259266	0.938246	0.892659	0.679139	0.50486	0.188454	0.123646	0.0861303	0.100463	0.114653	0.0945675																					52.4372	51.5796
BT_1475	0	1	1	0																					0.938246	0.914733	0.825318	0.667396	0.351747	0.127282	0.0844988	0.0779877	0.135231	0.102537													53.7329
BT_1476	17	17	14	15	0.938246	0.918913	0.666874	0.43305	0.270494	0.132858	0.0945621	0.123595	0.114582	0.122058	0.938246	0.850946	0.619202	0.394187	0.184029	0.0995223	0.0654279	0.0593177	0.0778116	0.0829785	0.938246	0.888346	0.801511	0.648144	0.175582	0.0933273	0.061116	0.0681463	0.0690235	0.0794937	0.938246	0.923571	0.719999	0.477838	0.238482	0.128435	0.10374	0.0866112	0.0932772	0.091173	51.4007	50.6998	52.7529	51.8197	1.35221
BT_1477	14	11	11	11	0.938246	0.892659	0.688992	0.545529	0.349186	0.180629	0.110406	0.128931	0.109184	0.128313	0.938246	0.892659	0.744667	0.558118	0.282579	0.156751	0.086567	0.0748756	0.0842492	0.0854603	0.938246	0.871585	0.786388	0.635915	0.267831	0.131397	0.0830216	0.0792478	0.070163	0.0658465	0.938246	0.89693	0.825666	0.623994	0.327845	0.17651	0.119195	0.0907787	0.0822407	0.0759534	52.6767	52.6229	53.0656	53.5524	0.388942
BT_1478	9	8	6	5	0.938246	0.875974	0.69765	0.528587	0.293265	0.136415	0.0964688	0.121657	0.118489	0.115461	0.938246	0.875492	0.69468	0.514296	0.231297	0.131634	0.0846741	0.0739805	0.0736319	0.0688647	0.938246	0.914733	0.825318	0.667396	0.323743	0.156635	0.0862974	0.081507	0.071243	0.0749362	0.938246	0.89693	0.826581	0.596078	0.31153	0.140186	0.0994059	0.065992	0.0750321	0.0615722	52.184	51.9145	53.7209	53.2413	1.53687
BT_1479	18	15	16	9	0.938246	0.909992	0.653286	0.444733	0.275393	0.131166	0.0962685	0.121511	0.118628	0.132316	0.938246	0.883992	0.667465	0.458004	0.210839	0.113333	0.0716586	0.0701543	0.0851488	0.0894685	0.938246	0.896971	0.809293	0.654437	0.159603	0.0893308	0.0638176	0.0748687	0.0668905	0.0684909	0.938246	0.871782	0.670252	0.412248	0.185098	0.106037	0.0810957	0.0685843	0.0632612	0.0964862	51.4187	51.3745	52.7685	51.031	1.34975
BT_1480	10	9	11	10	0.938246	0.892659	0.681995	0.460792	0.287615	0.16205	0.120613	0.12979	0.117064	0.133982	0.938246	0.850946	0.619512	0.436461	0.210578	0.107195	0.0730707	0.0580273	0.0751128	0.0737402	0.938246	0.863439	0.779039	0.629972	0.217398	0.0982395	0.0687052	0.0718788	0.0629774	0.0581074	0.938246	0.89693	0.66576	0.458304	0.230125	0.131034	0.0823413	0.055478	0.0668984	0.0623473	51.6946	51.0337	52.7297	51.5315	1.0351
BT_1482	4	2	4	3	0.938246	0.884237	0.775337	0.626321	0.37875	0.178657	0.116414	0.1167	0.13379	0.120354	0.938246	0.875492	0.742093	0.54045	0.313978	0.0969025	0.0580449	0.0512208	0.0686043	0.0606948	0.938246	0.879886	0.793878	0.641971	0.348686	0.146331	0.0950795	0.0850028	0.0901565	0.0661358	0.938246	0.888388	0.836381	0.682324	0.272018	0.0926544	0.0777711	0.0713402	0.0633114	0.0631266	53.6186	52.5764	53.5857	53.4274	-0.0328878
BT_1484	10	10	8	5	0.938246	0.928012	0.811544	0.622784	0.385366	0.190874	0.127406	0.164308	0.135535	0.165088	0.938246	0.867154	0.774513	0.568172	0.295275	0.143127	0.0748885	0.0851648	0.0861243	0.0931396	0.938246	0.914733	0.825318	0.667396	0.300491	0.15134	0.0924381	0.114159	0.106973	0.13435	0.938246	0.923571	0.833716	0.66297	0.383969	0.18132	0.165852	0.147575	0.1324	0.150423	53.7306	52.7647	53.4847	54.0236	-0.245868
BT_1485	4	3	1	1	0.938246	0.909992	0.729644	0.557437	0.329451	0.150159	0.141258	0.149679	0.171986	0.165042	0.938246	0.901497	0.740644	0.550993	0.267834	0.150459	0.106942	0.109934	0.11272	0.100208																					52.6104	52.429
BT_1486	2	2	1	0	0.938246	0.901242	0.812974	0.376493	0.21573	0.0898256	0.0742391	0.0901468	0.0870906	0.118326	0.938246	0.858974	0.727738	0.363112	0.1555	0.0791664	0.0501226	0.0599362	0.0667847	0.0982679	0.938246	0.871585	0.786388	0.635915	0.215413	0.10396	0.0960937	0.0978512	0.0927793	0.129654											51.3774	50.9026	52.7267		1.34928
BT_1487	16	14	11	6	0.938246	0.909992	0.716138	0.536792	0.353595	0.173103	0.126665	0.160266	0.154053	0.162709	0.938246	0.850946	0.635852	0.500784	0.221868	0.117905	0.0721973	0.0670942	0.0821259	0.0910067	0.938246	0.863439	0.779039	0.629972	0.215176	0.112749	0.0725981	0.0806844	0.0728345	0.0852572	0.938246	0.880007	0.728845	0.545688	0.277922	0.123899	0.100156	0.0776794	0.072343	0.0601326	52.6225	51.4894	52.7128	52.435	0.0902912
BT_1488	0	0	0	1																															0.938246	0.880007	0.842154	0.668177	0.416332	0.201099	0.144646	0.158912	0.181715	0.138697				54.2893
BT_1489	1	1	1	0	0.938246	0.901242	0.707869	0.615021	0.416754	0.22419	0.217091	0.361477	0.31268	0.248886																															53.3545
BT_1491	6	5	5	5	0.938246	0.901242	0.710531	0.549446	0.299751	0.190051	0.144865	0.181246	0.17395	0.158504	0.938246	0.850946	0.716865	0.525663	0.258255	0.147713	0.0962955	0.0807097	0.0950384	0.0939239	0.938246	0.879886	0.793878	0.641971	0.216589	0.127693	0.0953896	0.116959	0.10198	0.103803	0.938246	0.905638	0.759974	0.558251	0.299777	0.182986	0.144821	0.103665	0.113285	0.0859087	52.3831	52.1237	52.8275	52.7987	0.444403
BT_1492	16	9	11	12	0.938246	0.884237	0.779068	0.592754	0.356002	0.159112	0.103343	0.133202	0.126215	0.125247	0.938246	0.901497	0.754173	0.538271	0.254794	0.101027	0.0676101	0.0684797	0.0703899	0.0809784	0.938246	0.896971	0.809293	0.654437	0.286458	0.117457	0.0723056	0.0754456	0.0708104	0.0726335	0.938246	0.871782	0.854363	0.619274	0.308426	0.136738	0.0852431	0.0653563	0.0701324	0.0681133	53.223	52.3407	53.3149	53.385	0.0919267
BT_1493	5	5	5	5	0.938246	0.918913	0.830915	0.594702	0.398156	0.207045	0.159945	0.207407	0.189191	0.190282	0.938246	0.850946	0.705485	0.497942	0.264918	0.151616	0.0934568	0.113558	0.100998	0.136003	0.938246	0.905765	0.817227	0.660853	0.373776	0.203255	0.14171	0.149089	0.149196	0.159955	0.938246	0.914517	0.900876	0.633496	0.389092	0.236439	0.174462	0.169985	0.165726	0.130807	53.6301	51.8808	53.9282	54.1661	0.298097
BT_1494	1	0	0	0											0.938246	0.901497	0.729766	0.635619	0.323991	0.137493	0.100911	0.100113	0.160465	0.178389																						53.0459
BT_1496	7	7	4	3	0.938246	0.884237	0.749755	0.561967	0.338852	0.170067	0.128328	0.133407	0.116651	0.127288	0.938246	0.858974	0.704882	0.488027	0.210657	0.0967703	0.0722966	0.0601827	0.0917039	0.0976853	0.938246	0.871585	0.786388	0.635915	0.189814	0.089881	0.0598739	0.0697546	0.0713522	0.0729929	0.938246	0.914517	0.94433	0.592432	0.225092	0.129288	0.0908514	0.0609211	0.0816955	0.0416227	52.8874	51.6239	52.6675	52.9856	-0.219927
BT_1498	1	1	1	1																					0.938246	0.905765	0.817227	0.660853	0.487535	0.22351	0.193345	0.165145	0.163321	0.145003	0.938246	0.905638	0.865781	0.614325	0.284683	0.165025	0.114813	0.10993	0.126423	0.134275			54.8968	53.1984
BT_1499	10	10	10	8	0.938246	0.901242	0.798217	0.625935	0.397528	0.162664	0.101254	0.13597	0.11428	0.124338	0.938246	0.858974	0.759853	0.538352	0.308678	0.143024	0.074361	0.0761404	0.0633666	0.0779353	0.938246	0.888346	0.801511	0.648144	0.270377	0.119229	0.0716712	0.0940117	0.0608443	0.0715718	0.938246	0.89693	0.853505	0.732238	0.376056	0.169126	0.103113	0.0891818	0.0681225	0.0750395	53.7597	52.6493	53.1759	54.4523	-0.583792
BT_1500	20	20	19	12	0.938246	0.928012	0.797517	0.635525	0.420674	0.22982	0.150656	0.16158	0.128536	0.148691	0.938246	0.850946	0.708417	0.544183	0.332563	0.186305	0.117542	0.0878782	0.0777417	0.0882702	0.938246	0.905765	0.817227	0.660853	0.33082	0.175009	0.103336	0.0948999	0.0954031	0.083583	0.938246	0.888388	0.823401	0.647918	0.363514	0.199584	0.123659	0.082003	0.0878962	0.0776007	54.2101	52.7305	53.7214	53.9736	-0.488725
BT_1502	8	6	2	3	0.938246	0.875974	0.666677	0.608364	0.388895	0.176363	0.0978496	0.118391	0.115168	0.130093	0.938246	0.875492	0.66941	0.536357	0.298624	0.150877	0.0763169	0.091709	0.111733	0.108046																					53.186	52.2112
BT_1510	7	8	4	4	0.938246	0.892659	0.8256	0.593022	0.431176	0.242439	0.178787	0.22836	0.184897	0.195733	0.938246	0.850946	0.672617	0.54758	0.304165	0.170945	0.114241	0.10373	0.128893	0.119505	0.938246	0.888346	0.801511	0.648144	0.273938	0.165174	0.108172	0.135717	0.125026	0.124904	0.938246	0.888388	0.795542	0.587528	0.365043	0.212255	0.145901	0.133858	0.151647	0.126112	53.9719	52.2952	53.1759	53.4473	-0.796037
BT_1523	2	2	2	1	0.938246	0.892659	0.684177	0.456848	0.331695	0.154529	0.115143	0.128385	0.126638	0.155791	0.938246	0.901497	0.644504	0.506155	0.245201	0.180913	0.0652038	0.0798516	0.0924818	0.117682	0.938246	0.896971	0.809293	0.654437	0.214217	0.12263	0.0754224	0.0838885	0.0781541	0.0837604	0.938246	0.880007	0.724284	0.554672	0.361443	0.197857	0.190933	0.127211	0.159027	0.112	51.8465	51.7774	52.9771	52.9808	1.13067
BT_1526	26	28	23	22	0.938246	0.918913	0.879556	0.711159	0.50638	0.340091	0.250636	0.464271	0.315779	0.299072	0.938246	0.875492	0.797532	0.603182	0.403841	0.27597	0.197592	0.264611	0.212468	0.213711	0.938246	0.879886	0.793878	0.641971	0.420793	0.274333	0.269247	0.317426	0.196412	0.203695	0.938246	0.914517	0.885636	0.793993	0.475992	0.347706	0.300154	0.305348	0.213668	0.197976	55.754	53.8197	54.338	56.3822	-1.41599
BT_1528	0	1	0	0
BT_1529	7	7	9	4	0.938246	0.884237	0.702042	0.514807	0.326021	0.148225	0.102471	0.131597	0.135978	0.148704	0.938246	0.875492	0.654046	0.493449	0.249885	0.126025	0.0762261	0.077761	0.101842	0.119615	0.938246	0.863439	0.779039	0.629972	0.232234	0.10613	0.067806	0.0966294	0.0980837	0.0987097	0.938246	0.914517	0.68219	0.493712	0.189363	0.116619	0.0775054	0.0689474	0.0679283	0.0849126	52.2487	51.6316	52.7455	51.6162	0.496806
BT_1530	11	10	9	5	0.938246	0.918913	0.759891	0.512059	0.330177	0.172756	0.126083	0.160793	0.155239	0.169016	0.938246	0.867154	0.653945	0.479883	0.219933	0.127857	0.0688151	0.0794735	0.0907293	0.108557	0.938246	0.871585	0.786388	0.635915	0.239689	0.139187	0.0899077	0.0963762	0.0877231	0.0899359	0.938246	0.914517	0.950496	0.532456	0.255272	0.13913	0.125812	0.102387	0.130863	0.111182	52.4623	51.4419	52.9057	52.6471	0.443457
BT_1531	2	0	1	1
BT_1532	2	3	4	2	0.938246	0.875974	0.634513	0.38187	0.218702	0.101041	0.0819461	0.114891	0.117699	0.113339	0.938246	0.901497	0.511902	0.320178	0.117653	0.0621649	0.0405561	0.0445042	0.0655582	0.0576223	0.938246	0.871585	0.786388	0.635915	0.222276	0.107867	0.0789611	0.0929689	0.0888605	0.0921444	0.938246	0.923571	0.837986	0.92612	0.911448	0.700508	0.82102	0.957149	0.949036	0.90764	50.7298	49.848	52.784		2.05429
BT_1533	4	3	3	1	0.938246	0.884237	0.70261	0.458998	0.288886	0.119424	0.0894555	0.11759	0.115679	0.128968	0.938246	0.858974	0.652209	0.465092	0.184361	0.0876684	0.0607456	0.0594988	0.0672622	0.0811832	0.938246	0.863439	0.779039	0.629972	0.40148	0.146752	0.0753299	0.0815757	0.0778397	0.0692025											51.727	51.2323	53.7602		2.03322
BT_1534	8	9	5	8	0.938246	0.918913	0.674821	0.508172	0.295541	0.136834	0.100557	0.126464	0.116018	0.150787	0.938246	0.901497	0.702159	0.488299	0.235743	0.106556	0.0635154	0.0640352	0.0779043	0.0881583	0.938246	0.888346	0.801511	0.648144	0.210782	0.106497	0.0738823	0.0745285	0.0671203	0.0672524	0.938246	0.89693	0.80336	0.551672	0.270944	0.147456	0.090307	0.0726645	0.0711821	0.0755559	51.9971	51.7998	52.8996	52.7112	0.902586
BT_1536	12	10	10	5	0.938246	0.928012	0.742301	0.531401	0.3319	0.155352	0.113932	0.146269	0.146913	0.170285	0.938246	0.875492	0.717874	0.53126	0.253371	0.142475	0.0889626	0.0771372	0.103128	0.124196	0.938246	0.905765	0.817227	0.660853	0.234713	0.102144	0.0837523	0.091163	0.0879808	0.0930802	0.938246	0.880007	0.698473	0.518283	0.285199	0.182957	0.138488	0.166477	0.181451	0.166847	52.5393	52.1263	53.0897	52.0144	0.550431
BT_1537	5	6	3	3	0.938246	0.875974	0.704176	0.580337	0.348889	0.170805	0.130416	0.168645	0.157265	0.161461	0.938246	0.858974	0.783364	0.70617	0.354977	0.223246	0.169526	0.166447	0.210745	0.253075	0.938246	0.888346	0.801511	0.648144	0.266308	0.155404	0.117248	0.136883	0.141746	0.160292	0.938246	0.888388	0.888884	0.696198	0.379182	0.225209	0.210954	0.137085	0.289271	0.144496	52.7933	53.8915	53.0844	54.2811	0.291184
BT_1538	7	5	6	5	0.938246	0.884237	0.732471	0.525142	0.334305	0.176744	0.124583	0.147577	0.138686	0.15163	0.938246	0.850946	0.694178	0.478697	0.232285	0.110529	0.0712198	0.0682208	0.0886636	0.0772694	0.938246	0.896971	0.809293	0.654437	0.180321	0.101435	0.0719133	0.0830106	0.0894996	0.0792344	0.938246	0.905638	0.883208	0.628334	0.287929	0.135861	0.108722	0.0784195	0.0947016	0.0873691	52.5141	51.6313	52.8281	53.3606	0.313918
BT_1539	3	4	5	4	0.938246	0.884237	0.721263	0.550193	0.35481	0.166397	0.113913	0.130517	0.131721	0.122207	0.938246	0.875492	0.719463	0.511335	0.290707	0.155978	0.0995001	0.0983142	0.0695961	0.0800982	0.938246	0.905765	0.817227	0.660853	0.357719	0.182431	0.123863	0.108654	0.0725571	0.0758954	0.938246	0.89693	0.790631	0.639518	0.30964	0.182897	0.146548	0.100835	0.0713158	0.0719761	52.7894	52.2901	53.9508	53.487	1.16147
BT_1540	5	4	4	1	0.938246	0.918913	0.683392	0.505234	0.350347	0.18475	0.140375	0.138643	0.141143	0.156455	0.938246	0.858974	0.591945	0.451722	0.20207	0.10681	0.0775644	0.0721724	0.106524	0.125417	0.938246	0.863439	0.779039	0.629972	0.130412	0.0686189	0.0540656	0.0521072	0.0543576	0.0609292	0.938246	0.914517	0.696338	0.320112	0.192705	0.0999507	0.100747	0.080339	0.149583	0.0962123	52.3419	50.9015	52.4099	50.6154	0.0679439
BT_1542	9	11	13	11	0.938246	0.875974	0.761656	0.601915	0.432095	0.179279	0.115806	0.117945	0.116098	0.10975	0.938246	0.883992	0.70336	0.529959	0.264551	0.125373	0.0771517	0.0726686	0.0728478	0.0890979	0.938246	0.896971	0.809293	0.654437	0.316731	0.169772	0.0989713	0.0947963	0.0928711	0.10481	0.938246	0.888388	0.797225	0.574387	0.318749	0.161939	0.092995	0.0631195	0.0606455	0.0658437	53.8036	52.1681	53.5409	53.1381	-0.262749
BT_1543	3	2	2	1	0.938246	0.875974	0.606634	0.355115	0.220642	0.0806844	0.0735728	0.0972339	0.110446	0.125423	0.938246	0.875492	0.554993	0.332026	0.126733	0.0613725	0.0407216	0.0414611	0.0558061	0.0653307	0.938246	0.879886	0.793878	0.641971	0.137863	0.0781829	0.0564255	0.0638633	0.06893	0.0616259	0.938246	0.888388	0.563994	0.297219	0.110627	0.0603043	0.037859	0.045433	0.0489654	0.0553014	50.4691	50.0688	52.5672	49.9545	2.09814
BT_1544	7	3	1	2	0.938246	0.901242	0.745973	0.476743	0.329319	0.183516	0.126267	0.158155	0.152639	0.157851	0.938246	0.867154	0.632186	0.48193	0.187768	0.0961698	0.0626594	0.047595	0.0590991	0.0557251											0.938246	0.914517	1.14822	0.706203	0.288361	0.151417	0.0933894	0.0705344	0.111509	0.138467	52.1942	51.3128		53.8254
BT_1545	1	0	0	1	0.938246	0.875974	0.740878	0.589419	0.385399	0.226266	0.18281	0.199391	0.185406	0.134898																															53.4157
BT_1548	38	40	38	36	0.938246	0.901242	0.813071	0.685218	0.410817	0.137505	0.0846394	0.107685	0.0993189	0.113967	0.938246	0.901497	0.80329	0.614427	0.33209	0.10591	0.055552	0.0515538	0.0584857	0.0657736	0.938246	0.863439	0.779039	0.629972	0.348343	0.105326	0.0573741	0.0582145	0.0542038	0.060543	0.938246	0.923571	0.898776	0.763017	0.3503	0.117595	0.075516	0.0572841	0.0604449	0.0539537	54.1537	53.319	53.3701	54.4219	-0.783646
BT_1549	23	25	22	19	0.938246	0.909992	0.788958	0.62183	0.427552	0.253321	0.20078	0.299485	0.243403	0.237564	0.938246	0.850946	0.747832	0.571695	0.326775	0.207278	0.146671	0.160681	0.18056	0.164506	0.938246	0.896971	0.809293	0.654437	0.361075	0.215845	0.186925	0.215479	0.166002	0.137467	0.938246	0.871782	0.78921	0.645462	0.364135	0.232415	0.189468	0.173097	0.162003	0.132652	53.9446	52.808	53.8353	53.8445	-0.109301
BT_1550	7	8	7	5	0.938246	0.884237	0.746588	0.595179	0.413828	0.196861	0.160312	0.179249	0.159614	0.166477	0.938246	0.850946	0.672441	0.526483	0.29663	0.141087	0.0736536	0.103021	0.125837	0.11936	0.938246	0.914733	0.825318	0.667396	0.350343	0.159923	0.110531	0.13729	0.0958577	0.12622	0.938246	0.871782	0.775399	0.605069	0.342252	0.159635	0.0994032	0.0790666	0.098305	0.0811319	53.5443	52.059	53.7938	53.297	0.249507
BT_1551	28	29	28	23	0.938246	0.928012	0.727718	0.496437	0.309711	0.140867	0.108134	0.148379	0.154155	0.172055	0.938246	0.901497	0.714173	0.501495	0.233052	0.122637	0.0785653	0.0786222	0.0927797	0.108514	0.938246	0.863439	0.779039	0.629972	0.17644	0.0925043	0.0673193	0.0756669	0.0664516	0.0724869	0.938246	0.905638	0.738876	0.486339	0.227867	0.124992	0.0991074	0.086915	0.082689	0.0882818	52.1149	51.8835	52.555	51.8818	0.440094
BT_1552	34	31	24	19	0.938246	0.884237	0.715539	0.504199	0.321324	0.156142	0.118243	0.166794	0.164597	0.173762	0.938246	0.858974	0.681145	0.480232	0.217495	0.122842	0.0781364	0.0835997	0.0988632	0.112882	0.938246	0.863439	0.779039	0.629972	0.197673	0.11022	0.0758291	0.0893863	0.0844949	0.0900223	0.938246	0.880007	0.762178	0.521282	0.244858	0.130021	0.0975032	0.0835213	0.0833458	0.0884391	52.1363	51.5082	52.6278	52.2146	0.491549
BT_1553	17	14	15	10	0.938246	0.901242	0.744875	0.526914	0.330493	0.153719	0.111804	0.158673	0.144716	0.159983	0.938246	0.858974	0.673491	0.493777	0.239337	0.129193	0.0691437	0.0744	0.087421	0.0933858	0.938246	0.863439	0.779039	0.629972	0.204905	0.0943835	0.0708381	0.0799862	0.0744983	0.0710428	0.938246	0.871782	0.756558	0.535686	0.257197	0.126991	0.103066	0.0717659	0.0680011	0.0789794	52.4916	51.6859	52.6576	52.3508	0.165967
BT_1554	12	10	8	7	0.938246	0.928012	0.766751	0.592331	0.396223	0.206228	0.134753	0.193273	0.141081	0.134963	0.938246	0.858974	0.682773	0.534962	0.262637	0.152731	0.0937104	0.0838388	0.077378	0.0908323	0.938246	0.871585	0.786388	0.635915	0.323023	0.160062	0.110963	0.128244	0.077065	0.086199	0.938246	0.89693	0.87731	0.615703	0.303034	0.179207	0.128922	0.103255	0.0878885	0.0930599	53.5732	52.1146	53.392	53.4379	-0.181198
BT_1555	4	3	4	3	0.938246	0.875974	0.794686	0.613385	0.335341	0.178521	0.130939	0.171134	0.159617	0.180427	0.938246	0.867154	0.718787	0.531608	0.247654	0.116603	0.0681878	0.0786713	0.0895618	0.108233	0.938246	0.863439	0.779039	0.629972	0.263798	0.121819	0.0982984	0.114307	0.101558	0.140504	0.938246	0.914517	0.909927	0.67211	0.307515	0.171887	0.138676	0.110418	0.106363	0.117963	53.2151	52.083	52.8698	53.7483	-0.345345
BT_1557	1	2	0	1	0.938246	0.909992	0.672343	0.541216	0.414813	0.217593	0.177252	0.190485	0.170673	0.161778																					0.938246	0.914517	1.00999	0.681258	0.390096	0.199051	0.156182	0.0874671	0.0745014	0.0651622	53.0042			54.6365
BT_1560	18	18	19	17	0.938246	0.918913	0.832325	0.670425	0.473487	0.168174	0.0967583	0.107662	0.111226	0.115358	0.938246	0.875492	0.751475	0.582019	0.355394	0.124604	0.0619577	0.052375	0.0602608	0.0669391	0.938246	0.905765	0.817227	0.660853	0.395778	0.106375	0.0673925	0.0684424	0.0639523	0.064455	0.938246	0.888388	0.827977	0.682873	0.370127	0.107179	0.0762644	0.0533905	0.0607654	0.0534168	54.6277	53.1193	53.9479	53.9542	-0.679811
BT_1561	5	5	4	5	0.938246	0.875974	0.817711	0.641497	0.408811	0.225097	0.174279	0.225111	0.185936	0.226575	0.938246	0.850946	0.705258	0.521196	0.300428	0.143721	0.114858	0.125829	0.130296	0.167937	0.938246	0.914733	0.825318	0.667396	0.348591	0.170479	0.156455	0.195039	0.143625	0.183994	0.938246	0.880007	0.771932	0.546306	0.281633	0.184474	0.153959	0.14513	0.118068	0.138196	53.9884	52.1078	53.7034	52.5435	-0.28504
BT_1563	13	12	13	10	0.938246	0.918913	0.760893	0.549604	0.356444	0.187695	0.131646	0.156314	0.139956	0.148103	0.938246	0.875492	0.682351	0.505985	0.24957	0.135717	0.0900783	0.0941463	0.103321	0.0975766	0.938246	0.863439	0.779039	0.629972	0.29236	0.144771	0.108362	0.115497	0.10721	0.112713	0.938246	0.888388	0.820547	0.583047	0.306797	0.162554	0.13597	0.0960368	0.125174	0.09301	52.9538	51.8367	53.0722	53.0783	0.118443
BT_1567	1	1	0	0	0.938246	0.901242	0.78203	0.657849	0.451686	0.304208	0.251366	0.219601	0.115359	0.131598	0.938246	0.875492	0.772237	0.570342	0.389218	0.240745	0.190516	0.111054	0.0777127	0.0761197																					55.2303	53.8259
BT_1568	1	0	0	0	0.938246	0.928012	0.745447	0.662414	0.418022	0.227903	0.155667	0.199398	0.145733	0.154191																															54.1786
BT_1569	1	1	0	1																					0.938246	0.871585	0.786388	0.635915	0.396763	0.243875	0.211697	0.177567	0.135999	0.123748													54.1552
BT_1571	0	0	1	1
BT_1574	12	10	6	6	0.938246	0.875974	0.736553	0.492999	0.334166	0.167046	0.131677	0.163139	0.157617	0.19133	0.938246	0.892659	0.808529	0.574515	0.291298	0.14512	0.0882333	0.093431	0.0987177	0.115502	0.938246	0.871585	0.786388	0.635915	0.224456	0.124673	0.094597	0.100919	0.0831674	0.0833995	0.938246	0.923571	0.787698	0.594548	0.27326	0.154996	0.144727	0.126963	0.102386	0.113144	52.2024	52.8758	52.8218	52.8668	0.619359
BT_1575	7	8	4	5	0.938246	0.875974	0.758558	0.662655	0.457668	0.211076	0.142888	0.138132	0.163632	0.123706	0.938246	0.875492	0.713956	0.598454	0.365088	0.178461	0.107495	0.0733811	0.10263	0.0951042	0.938246	0.896971	0.809293	0.654437	0.415348	0.160741	0.0952011	0.0712691	0.179483	0.0853607	0.938246	0.923571	0.811932	0.629351	0.324891	0.207602	0.0941882	0.0721856	0.0930198	0.0614476	54.4152	53.2453	54.056	53.6464	-0.359201
BT_1576	8	8	8	8	0.938246	0.884237	0.774636	0.550691	0.323874	0.15181	0.110557	0.145657	0.123813	0.141993	0.938246	0.892659	0.712895	0.514939	0.268906	0.132203	0.0791018	0.0688277	0.0814618	0.0888769	0.938246	0.905765	0.817227	0.660853	0.269352	0.138367	0.0975259	0.0929075	0.0841329	0.0911221	0.938246	0.905638	0.728208	0.569093	0.266261	0.145667	0.10565	0.0752799	0.0925758	0.0915198	52.7332	52.152	53.3013	52.5321	0.568084
BT_1578	7	7	7	5	0.938246	0.884237	0.805152	0.640603	0.439798	0.160402	0.0963161	0.129633	0.105635	0.122574	0.938246	0.850946	0.747249	0.622007	0.369248	0.134138	0.0640442	0.0580914	0.0724355	0.0727725	0.938246	0.896971	0.809293	0.654437	0.4892	0.172767	0.0874295	0.0950935	0.0791154	0.0976429	0.938246	0.923571	0.844928	0.72523	0.445881	0.185706	0.0935553	0.0853713	0.0847321	0.0875785	54.1107	53.3711	54.6262	54.881	0.515479
BT_1579	19	22	18	18	0.938246	0.884237	0.759276	0.557305	0.254841	0.12041	0.0815854	0.106753	0.108079	0.121592	0.938246	0.892659	0.759142	0.512959	0.183018	0.0930156	0.0553637	0.0535937	0.0623299	0.0705047	0.938246	0.905765	0.817227	0.660853	0.166963	0.0852481	0.0583849	0.0655095	0.0592109	0.0655017	0.938246	0.914517	0.837655	0.556891	0.190421	0.104561	0.0770351	0.0594591	0.0684871	0.0624727	52.3885	51.9423	52.8626	52.4561	0.474059
BT_1580	2	2	2	2	0.938246	0.909992	0.913896	0.63782	0.43667	0.272077	0.222085	0.300789	0.250954	0.241714	0.938246	0.867154	0.713794	0.501863	0.280388	0.151397	0.123704	0.120647	0.160475	0.145124	0.938246	0.896971	0.809293	0.654437	0.332001	0.171051	0.174553	0.194505	0.158656	0.144973	0.938246	0.905638	0.806831	0.727392	0.31093	0.281567	0.303559	0.224132	0.241899	0.177879	54.381	51.9572	53.5178	54.0651	-0.863122
BT_1582	3	2	2	0	0.938246	0.884237	0.738109	0.581738	0.367956	0.206407	0.146764	0.189238	0.161066	0.181163	0.938246	0.858974	0.668063	0.522912	0.295073	0.162606	0.0719835	0.073096	0.066933	0.0842321	0.938246	0.863439	0.779039	0.629972	0.254408	0.108943	0.0685525	0.0752395	0.0704956	0.0832158											53.1094	52.1961	52.8811		-0.228271
BT_1583	5	2	5	3	0.938246	0.901242	0.765841	0.51912	0.359497	0.184439	0.11376	0.144951	0.173321	0.161709	0.938246	0.901497	0.724069	0.518228	0.260218	0.13007	0.082961	0.0656308	0.0965627	0.0826958	0.938246	0.879886	0.793878	0.641971	0.222779	0.122247	0.0738491	0.0757861	0.0637749	0.0688758	0.938246	0.888388	0.770628	0.502908	0.230985	0.142688	0.105778	0.0744814	0.0726222	0.0785501	52.7121	52.1713	52.906	52.1212	0.193914
BT_1585	1	1	0	1	0.938246	0.892659	0.820162	0.584812	1.36873	0.117717	0.0995985	0.170066	0.157689	0.208906	0.938246	0.867154	0.828431	0.603013	0.865872	0.0877427	0.0637542	0.0754142	0.0821126	0.0808526											0.938246	0.888388	0.805563	0.617266	0.188365	0.0616106	0.0563431	0.0595425	0.0438969	0.0560183	58.388	56.234		52.6447
BT_1587	1	0	1	0	0.938246	0.884237	0.677318	0.539711	0.292383	0.118164	0.0841767	0.104983	0.121839	0.1016																															52.1729
BT_1592	6	4	2	2	0.938246	0.901242	0.792301	0.601611	0.411934	0.218402	0.16499	0.235687	0.178377	0.189754	0.938246	0.875492	0.583737	0.465288	0.216085	0.0876678	0.0595499	0.0501795	0.0666528	0.0730305	0.938246	0.905765	0.817227	0.660853	0.374543	0.142405	0.0937082	0.0554351	0.0604004	0.0442801	0.938246	0.914517	0.855391	0.572045	0.416837	0.274232	0.274922	0.277978	0.280464	0.635454	53.7136	51.1112	53.9771	53.2675	0.263421
BT_1594	4	4	2	2	0.938246	0.875974	0.675711	0.48608	0.319462	0.141245	0.093924	0.113681	0.106373	0.129375	0.938246	0.858974	0.766544	0.555846	0.323052	0.168115	0.0616946	0.0627724	0.0765293	0.0845196	0.938246	0.905765	0.817227	0.660853	0.221362	0.128913	0.0959109	0.0971644	0.0851723	0.0717373	0.938246	0.871782	0.652995	0.507076	0.23743	0.146071	0.0809058	0.0742606	0.0649067	0.0768029	51.9745	52.8917	53.0745	51.7612	1.10007
BT_1596	15	12	12	14	0.938246	0.875974	0.781204	0.596413	0.37953	0.167458	0.0979944	0.121383	0.111497	0.122652	0.938246	0.883992	0.79278	0.624471	0.342832	0.162989	0.0866845	0.0690987	0.0791371	0.0959918	0.938246	0.871585	0.786388	0.635915	0.411358	0.176596	0.10107	0.0906534	0.0938251	0.0752999	0.938246	0.923571	0.845797	0.659223	0.349587	0.156472	0.0887739	0.0638775	0.0856369	0.0673088	53.4266	53.4795	53.9897	53.8848	0.563074
BT_1606	1	1	1	1	0.938246	0.892659	0.734592	0.598084	0.315989	0.132127	0.0868785	0.136047	0.121794	0.151001	0.938246	0.867154	0.768126	0.568979	0.212455	0.0918124	0.0472811	0.0509943	0.0654253	0.0719215	0.938246	0.896971	0.809293	0.654437	0.167945	0.118892	0.0798194	0.084137	0.0637201	0.213917	0.938246	0.880007	0.815185	0.699238	0.251429	0.12736	0.0755075	0.0491413	0.0378424	0.0378784	52.8122	52.3433	52.7582	53.4544	-0.0540697
BT_1609	0	0	1	0																					0.938246	0.896971	0.809293	0.654437	0.243531	0.108159	0.0732692	0.0900345	0.0775733	0.104881													53.0689
BT_1613	7	7	8	5	0.938246	0.901242	0.675535	0.418778	0.280349	0.127602	0.0949775	0.107022	0.12864	0.139004	0.938246	0.901497	0.639988	0.493163	0.203316	0.101616	0.0614427	0.0579183	0.0795398	0.0758825	0.938246	0.888346	0.801511	0.648144	0.193361	0.0941992	0.0781036	0.0790606	0.0648356	0.0628952	0.938246	0.89693	0.687438	0.471748	0.194531	0.110866	0.0952635	0.0665287	0.0837196	0.0704133	51.3398	51.4836	52.8211	51.4989	1.48134
BT_1615	25	22	21	19	0.938246	0.884237	0.646973	0.419539	0.240838	0.10776	0.0784299	0.0975722	0.0983397	0.109857	0.938246	0.892659	0.664957	0.419353	0.197166	0.0881601	0.0563325	0.0574012	0.0652039	0.0657611	0.938246	0.896971	0.809293	0.654437	0.192098	0.096146	0.0636268	0.0772928	0.0698908	0.0695002	0.938246	0.905638	0.699123	0.453775	0.197094	0.101867	0.068945	0.0606208	0.0634813	0.0604118	51.1204	51.1445	52.8801	51.4868	1.75968
BT_1617	1	0	2	0											0.938246	0.883992	0.578094	0.513356	0.27523	0.130967	0.0801773	0.0622419	0.0673911	0.109017																						51.6371
BT_1622	1	0	1	1	0.938246	0.901242	0.724265	0.525387	0.349926	0.222078	0.182545	0.16814	0.130207	0.128918											0.938246	0.896971	0.809293	0.654437	0.344118	0.196441	0.112065	0.0893192	0.0836067	0.0625542	0.938246	0.905638	0.779765	0.562953	0.27197	0.138149	0.0982086	0.0579119	0.0766046	0.0795876	52.7589		53.8592	52.705	1.10029
BT_1624	28	34	30	31	0.938246	0.918913	0.856296	0.669849	0.397162	0.139529	0.0919549	0.12414	0.11928	0.126274	0.938246	0.850946	0.712442	0.528382	0.267554	0.0963832	0.0548317	0.0528382	0.0612828	0.0653981	0.938246	0.871585	0.786388	0.635915	0.337055	0.0977005	0.0565591	0.0626331	0.0582273	0.0622761	0.938246	0.89693	0.858496	0.663912	0.315297	0.115379	0.0745933	0.0582096	0.0615136	0.0575275	54.0843	52.1489	53.3528	53.6559	-0.731521
BT_1625	21	22	19	16	0.938246	0.875974	0.719097	0.502683	0.321054	0.150221	0.115581	0.14545	0.138028	0.161778	0.938246	0.883992	0.720205	0.524807	0.256498	0.132739	0.0837754	0.0803224	0.100656	0.102621	0.938246	0.879886	0.793878	0.641971	0.241005	0.12961	0.0785004	0.094756	0.0880555	0.0863725	0.938246	0.89693	0.740221	0.536439	0.229446	0.126883	0.0909157	0.0817136	0.0928231	0.091151	52.1745	52.1292	52.963	52.1703	0.788475
BT_1626	54	53	50	54	0.938246	0.875974	0.785141	0.638383	0.370188	0.131731	0.0903691	0.112515	0.106864	0.12067	0.938246	0.875492	0.768859	0.579756	0.293659	0.0931911	0.0581062	0.0530899	0.0661358	0.0675672	0.938246	0.905765	0.817227	0.660853	0.311347	0.0975227	0.0616552	0.0666711	0.0582621	0.0626756	0.938246	0.89693	0.849296	0.682518	0.32086	0.107816	0.0774247	0.0587026	0.0594962	0.0556302	53.5297	52.7704	53.4833	53.7473	-0.0464126
BT_1627	30	24	23	20	0.938246	0.901242	0.704041	0.51107	0.307483	0.152632	0.109005	0.135914	0.127934	0.149633	0.938246	0.892659	0.708358	0.518477	0.242579	0.135213	0.0802514	0.0739771	0.0850169	0.0953001	0.938246	0.888346	0.801511	0.648144	0.216212	0.118578	0.0913977	0.086829	0.0797859	0.0862292	0.938246	0.905638	0.801983	0.557883	0.248476	0.150866	0.0980546	0.0901172	0.0788482	0.0827998	52.1686	52.0285	52.9131	52.619	0.744476
BT_1628	12	15	14	11	0.938246	0.918913	0.743218	0.519898	0.306215	0.157563	0.112158	0.149687	0.133805	0.146683	0.938246	0.901497	0.68671	0.511584	0.246382	0.126075	0.0810551	0.0830776	0.0893489	0.0939494	0.938246	0.896971	0.809293	0.654437	0.2178	0.114501	0.0761061	0.083218	0.0783966	0.0885939	0.938246	0.923571	0.759994	0.497111	0.224849	0.157657	0.111414	0.0924239	0.0792932	0.0824185	52.3665	51.9188	52.9802	52.0502	0.613662
BT_1629	30	29	31	28	0.938246	0.901242	0.762218	0.603791	0.346032	0.142493	0.105259	0.141015	0.142084	0.160045	0.938246	0.901497	0.779914	0.610303	0.274802	0.122387	0.0733493	0.0723899	0.0808295	0.0929006	0.938246	0.888346	0.801511	0.648144	0.222621	0.104363	0.0742328	0.0800995	0.067463	0.074475	0.938246	0.888388	0.81374	0.681932	0.266592	0.126711	0.102686	0.0832423	0.0812832	0.0844799	53.1025	52.9266	52.939	53.3694	-0.163457
BT_1630	24	25	25	17	0.938246	0.901242	0.722906	0.501561	0.318589	0.150839	0.107695	0.145367	0.135605	0.180756	0.938246	0.850946	0.725925	0.51524	0.231265	0.119825	0.0690669	0.0716667	0.0757641	0.0926454	0.938246	0.879886	0.793878	0.641971	0.212701	0.10821	0.0761151	0.085653	0.0741637	0.0723214	0.938246	0.923571	0.803598	0.542951	0.241993	0.130705	0.0954217	0.0885309	0.0807061	0.0936528	52.1769	51.9564	52.8337	52.4819	0.656797
BT_1631	39	37	33	26	0.938246	0.909992	0.75837	0.533091	0.343266	0.174843	0.135087	0.168195	0.169966	0.17977	0.938246	0.875492	0.715144	0.507132	0.244904	0.136988	0.0828827	0.0852925	0.102106	0.105042	0.938246	0.888346	0.801511	0.648144	0.239113	0.127525	0.0914661	0.101194	0.0916556	0.0972891	0.938246	0.89693	0.742907	0.515469	0.259578	0.148941	0.0993191	0.0957682	0.0952547	0.0877476	52.6391	51.9448	53.0039	52.2138	0.364778
BT_1632	22	22	22	21	0.938246	0.909992	0.734012	0.493443	0.332257	0.172197	0.122941	0.152033	0.136882	0.167312	0.938246	0.858974	0.707938	0.513195	0.244495	0.132798	0.0727099	0.0781751	0.0858409	0.0982607	0.938246	0.879886	0.793878	0.641971	0.208246	0.107536	0.0743056	0.0748434	0.0755184	0.061174	0.938246	0.914517	0.772468	0.557137	0.256286	0.145162	0.0996939	0.07815	0.0809358	0.0802435	52.2835	51.9485	52.8249	52.5765	0.54144
BT_1633	3	2	2	2	0.938246	0.909992	0.759857	0.551725	0.335191	0.122603	0.0829205	0.138762	0.109949	0.110236	0.938246	0.901497	0.767404	0.53761	0.270883	0.11343	0.0657202	0.0669265	0.0800663	0.0841923	0.938246	0.863439	0.779039	0.629972	0.192904	0.0825073	0.0523635	0.0634392	0.0528422	0.0546669	0.938246	0.871782	0.815364	0.643347	0.273794	0.108106	0.0794358	0.0695016	0.0700097	0.0674389	52.7684	52.4591	52.6255	53.1763	-0.142908
BT_1634	7	7	7	4	0.938246	0.918913	0.714935	0.500663	0.327225	0.170936	0.136162	0.175454	0.165302	0.209432	0.938246	0.875492	0.777585	0.528632	0.24156	0.145394	0.10372	0.117234	0.129121	0.12426	0.938246	0.888346	0.801511	0.648144	0.250892	0.124828	0.0961744	0.110752	0.110479	0.159731	0.938246	0.880007	0.737314	0.586484	0.301013	0.224715	0.173518	0.212117	0.202494	0.25282	52.1405	52.2215	52.9985	52.6441	0.857985
BT_1636	14	13	13	12	0.938246	0.909992	0.801841	0.607753	0.361089	0.182363	0.117517	0.146509	0.121395	0.135695	0.938246	0.850946	0.684105	0.519951	0.252071	0.109676	0.0648942	0.0622748	0.0680586	0.071852	0.938246	0.871585	0.786388	0.635915	0.323245	0.145079	0.0882841	0.0824017	0.0686825	0.0782744	0.938246	0.905638	0.855859	0.650181	0.318781	0.156724	0.0912051	0.066664	0.0669926	0.0599635	53.4827	51.9346	53.377	53.6925	-0.105673
BT_1642	18	19	13	15	0.938246	0.928012	0.775443	0.643891	0.403779	0.182867	0.115548	0.150201	0.126661	0.141372	0.938246	0.850946	0.777729	0.555822	0.304385	0.150268	0.0844448	0.0814542	0.085418	0.0949298	0.938246	0.888346	0.801511	0.648144	0.33763	0.139388	0.0965547	0.09688	0.0810569	0.0962128	0.938246	0.89693	0.788541	0.636062	0.323024	0.148698	0.0939523	0.0835302	0.0633858	0.0712079	53.8993	52.7501	53.5376	53.4346	-0.361676
BT_1653	1	2	2	1	0.938246	0.909992	0.713866	0.502426	0.324223	0.128791	0.104236	0.150939	0.140492	0.188972	0.938246	0.867154	0.764448	0.508343	0.224197	0.11243	0.0708898	0.0749571	0.0992804	0.094815	0.938246	0.863439	0.779039	0.629972	0.373524	0.144312	0.0870438	0.0618472	0.0652507	0.0742523											52.136	52.0162	53.6099		1.47386
BT_1654	18	15	18	12	0.938246	0.901242	0.822311	0.640128	0.437309	0.245643	0.178594	0.261962	0.303123	0.246165	0.938246	0.858974	0.668681	0.495135	0.239406	0.138943	0.0800688	0.0846227	0.102117	0.113447	0.938246	0.905765	0.817227	0.660853	0.29533	0.161502	0.124547	0.106776	0.132114	0.101144	0.938246	0.914517	0.87431	0.60532	0.27294	0.157492	0.12485	0.118475	0.118869	0.105171	54.1344	51.6472	53.4357	53.1159	-0.698684
BT_1659	17	18	17	16	0.938246	0.909992	0.795701	0.635794	0.433585	0.265681	0.218109	0.339526	0.276855	0.290881	0.938246	0.867154	0.702536	0.601812	0.364455	0.241257	0.177804	0.211486	0.254105	0.249167	0.938246	0.896971	0.809293	0.654437	0.417488	0.25019	0.20882	0.27687	0.259971	0.320925	0.938246	0.871782	0.805919	0.674401	0.393955	0.251588	0.190407	0.200558	0.215459	0.237253	54.0571	52.9974	54.045	54.1397	-0.0121452
BT_1661	1	2	2	2	0.938246	0.875974	0.747425	0.533777	0.328163	0.180011	0.129663	0.208466	0.184461	0.192478	0.938246	0.892659	0.735479	0.479871	0.234466	0.123626	0.0789454	0.0781887	0.100531	0.0883948	0.938246	0.879886	0.793878	0.641971	0.305856	0.19295	0.120912	0.13053	0.0933975	0.114208	0.938246	0.914517	0.923632	0.587312	0.261987	0.135706	0.104767	0.101043	0.119363	0.106466	52.454	51.8393	53.3972	53.0142	0.943261
BT_1662	10	4	7	2	0.938246	0.918913	0.770826	0.589624	0.340386	0.193766	0.121638	0.16917	0.165942	0.177438	0.938246	0.892659	0.701473	0.469308	0.200087	0.114227	0.0735406	0.0763006	0.0926555	0.0955965	0.938246	0.905765	0.817227	0.660853	0.259161	0.149271	0.103197	0.120751	0.0707479	0.120843	0.938246	0.923571	0.914305	0.566872	0.241239	0.109489	0.0587984	0.0635861	0.0744112	0.0653791	53.0862	51.5251	53.2429	52.87	0.156772
BT_1663	7	3	4	1	0.938246	0.875974	0.75313	0.521771	0.331666	0.191036	0.138676	0.190159	0.177432	0.184911	0.938246	0.858974	0.612935	0.459704	0.245523	0.151055	0.0831379	0.0841277	0.079995	0.0798857	0.938246	0.871585	0.786388	0.635915	0.234681	0.099667	0.0852573	0.0842615	0.0791974	0.110107											52.4586	51.3121	52.8222		0.363575
BT_1665	2	2	2	2	0.938246	0.928012	0.878438	0.7293	0.473768	0.219785	0.177931	0.23199	0.207077	0.25298	0.938246	0.850946	0.731357	0.632495	0.291138	0.151271	0.0921017	0.10171	0.0978994	0.118219	0.938246	0.896971	0.809293	0.654437	0.537359	0.205202	0.154752	0.178536	0.0861676	0.302491	0.938246	0.905638	0.786211	0.735165	0.404842	0.186013	0.153757	0.121563	0.0841274	0.186561	55.0226	52.9262	54.889	54.4597	-0.133627
BT_1666	4	3	5	4	0.938246	0.892659	0.677743	0.445705	0.260546	0.121927	0.0792342	0.124299	0.11249	0.136411	0.938246	0.850946	0.657951	0.459833	0.211832	0.0881423	0.0633821	0.0745989	0.0796098	0.103519	0.938246	0.863439	0.779039	0.629972	0.189073	0.099295	0.0727853	0.0822739	0.0703697	0.100789	0.938246	0.880007	0.764606	0.476201	0.219295	0.11708	0.0979367	0.0793238	0.0773127	0.0789241	51.4385	51.2673	52.5878	51.8569	1.14927
BT_1667	1	1	0	0	0.938246	0.909992	0.780644	0.604594	0.326823	0.168142	0.0859348	0.125153	0.10847	0.131168											0.938246	0.888346	0.801511	0.648144	0.317811	0.146819	0.109436	0.135873	0.120346	0.158525											53.1838		53.3443		0.160518
BT_1668	5	5	3	3	0.938246	0.918913	0.710452	0.516974	0.373601	0.19258	0.142084	0.17631	0.141691	0.182411	0.938246	0.858974	0.636805	0.47276	0.210292	0.12439	0.0658525	0.0801254	0.106085	0.118106	0.938246	0.905765	0.817227	0.660853	0.227711	0.115823	0.0774435	0.078472	0.0990269	0.10817	0.938246	0.871782	0.703434	0.541927	0.290289	0.17516	0.158029	0.0898753	0.0796955	0.0848245	52.6147	51.2577	53.0668	52.4619	0.452042
BT_1675	22	18	14	19	0.938246	0.884237	0.79849	0.611148	0.361945	0.159695	0.113321	0.141648	0.122448	0.132895	0.938246	0.883992	0.771916	0.572628	0.275461	0.120928	0.0790481	0.0672552	0.0729311	0.0821285	0.938246	0.888346	0.801511	0.648144	0.239702	0.123096	0.0792074	0.084116	0.0860961	0.0833649	0.938246	0.880007	0.770321	0.649714	0.285264	0.147851	0.110885	0.0812565	0.0831496	0.0704832	53.4203	52.6927	53.0193	53.2222	-0.400967
BT_1676	10	11	9	9	0.938246	0.909992	0.772259	0.604297	0.411716	0.21061	0.164503	0.210809	0.182077	0.189292	0.938246	0.883992	0.68865	0.536181	0.260518	0.148349	0.092228	0.100479	0.106299	0.0996762	0.938246	0.871585	0.786388	0.635915	0.343618	0.208308	0.132077	0.162649	0.156284	0.137195	0.938246	0.888388	0.829508	0.635225	0.302874	0.177097	0.171153	0.117184	0.110912	0.10484	53.6602	52.1134	53.5137	53.41	-0.146525
BT_1677	2	3	2	1	0.938246	0.892659	0.752027	0.539596	0.367331	0.194007	0.147912	0.209846	0.182944	0.261946	0.938246	0.892659	0.724511	0.497577	0.26962	0.145993	0.110447	0.0867893	0.0991944	0.130078	0.938246	0.914733	0.825318	0.667396	0.284179	0.114624	0.0918111	0.119598	0.120837	0.138385	0.938246	0.905638	0.832857	0.665322	0.249202	0.0945195	0.0802717	0.0709258	0.0850997	0.107973	52.6923	52.0368	53.332	53.2067	0.639752
BT_1678	14	9	10	8	0.938246	0.892659	0.711298	0.464304	0.293823	0.13392	0.102584	0.138092	0.138437	0.153673	0.938246	0.867154	0.660766	0.46607	0.207989	0.106058	0.0690404	0.0690592	0.0691973	0.0704902	0.938246	0.863439	0.779039	0.629972	0.201735	0.115581	0.0711078	0.0724046	0.0737517	0.0918113	0.938246	0.89693	0.792065	0.530339	0.246675	0.127791	0.109419	0.0851142	0.0868226	0.0871163	51.7758	51.3832	52.6604	52.376	0.884602
BT_1680	6	6	6	4	0.938246	0.892659	0.815712	0.645401	0.450789	0.269157	0.205731	0.262641	0.176937	0.160641	0.938246	0.858974	0.801453	0.579765	0.343758	0.202916	0.142346	0.134483	0.112616	0.107948	0.938246	0.888346	0.801511	0.648144	0.436253	0.230187	0.195996	0.201207	0.129996	0.120746	0.938246	0.871782	0.795324	0.663628	0.386535	0.234951	0.22719	0.178829	0.132204	0.11099	54.6915	53.2977	54.5018	54.279	-0.189621
BT_1681	6	6	4	5	0.938246	0.892659	0.696704	0.529768	0.331748	0.166487	0.12035	0.137328	0.119563	0.119798	0.938246	0.867154	0.612152	0.452176	0.256315	0.130342	0.0720839	0.0686328	0.069271	0.079344	0.938246	0.905765	0.817227	0.660853	0.257801	0.131482	0.08651	0.0875703	0.0786756	0.0824251	0.938246	0.871782	0.68127	0.484238	0.262106	0.129412	0.0892426	0.0695281	0.0631969	0.0985873	52.4608	51.3215	53.2451	51.7974	0.784277
BT_1685	8	9	7	8	0.938246	0.892659	0.785718	0.601831	0.360215	0.167231	0.12503	0.178471	0.152712	0.186431	0.938246	0.858974	0.743079	0.564473	0.291517	0.151717	0.0990605	0.0977368	0.105515	0.124014	0.938246	0.871585	0.786388	0.635915	0.263252	0.104518	0.0699106	0.0813439	0.0765203	0.0735895	0.938246	0.888388	0.794566	0.573696	0.26883	0.118663	0.0861909	0.0721568	0.0562565	0.0656686	53.2424	52.5757	52.981	52.7632	-0.261455
BT_1686	23	25	23	23	0.938246	0.892659	0.752927	0.651309	0.462087	0.156176	0.0808051	0.109351	0.101601	0.118627	0.938246	0.850946	0.689687	0.548361	0.331539	0.115369	0.05555	0.048553	0.0626678	0.065137	0.938246	0.871585	0.786388	0.635915	0.363279	0.0998032	0.0605629	0.0659439	0.0551208	0.058606	0.938246	0.923571	0.818274	0.681805	0.407813	0.131143	0.0723245	0.0563811	0.0614751	0.0609366	54.1486	52.5253	53.5012	54.229	-0.647387
BT_1687	12	12	12	11	0.938246	0.928012	0.723109	0.513189	0.312427	0.158173	0.1191	0.149357	0.137751	0.171509	0.938246	0.867154	0.67878	0.472565	0.21847	0.11347	0.0662417	0.0659447	0.0745936	0.0874779	0.938246	0.905765	0.817227	0.660853	0.199948	0.11112	0.0740085	0.0914212	0.0752238	0.0603523	0.938246	0.923571	0.712755	0.513458	0.237995	0.148546	0.10585	0.0963607	0.0813363	0.0733358	52.2624	51.5176	52.983	52.0554	0.720631
BT_1688	11	10	9	8	0.938246	0.918913	0.8662	0.662827	0.474365	0.278148	0.17004	0.235884	0.226696	0.238922	0.938246	0.883992	0.908372	0.675899	0.413297	0.241342	0.154904	0.173567	0.195327	0.199105	0.938246	0.896971	0.809293	0.654437	0.513844	0.249742	0.198113	0.236352	0.184873	0.220033	0.938246	0.880007	0.79224	0.756363	0.442271	0.242769	0.209631	0.172135	0.192923	0.177362	54.877	54.4778	55.0319	55.0608	0.154822
BT_1689	2	2	2	2	0.938246	0.901242	0.820428	0.623189	0.385143	0.183639	0.135867	0.14178	0.155356	0.180824	0.938246	0.883992	0.726902	0.566643	0.214687	0.11797	0.0790307	0.0819398	0.0947054	0.126518	0.938246	0.863439	0.779039	0.629972	0.209253	0.09233	0.0706041	0.0891054	0.0971365	0.0939135	0.938246	0.914517	0.827268	0.585525	0.224345	0.154768	0.161243	0.137206	0.169148	0.131437	53.695	52.1802	52.6444	52.6124	-1.05066
BT_1690	1	2	2	2	0.938246	0.892659	0.737377	0.462685	0.192868	0.0836961	0.0613327	0.0861944	0.0743086	0.0857692	0.938246	0.858974	0.723144	0.408941	0.147711	0.0689556	0.0416471	0.0424899	0.0500822	0.0698024	0.938246	0.914733	0.825318	0.667396	0.243847	0.177775	0.126314	0.146912	0.156256	0.112978	0.938246	0.923571	0.862972	0.456688	0.137302	0.0650451	0.0358463	0.042587	0.0362107	0.0384128	51.5878	51.1284	53.2108	51.8572	1.62304
BT_1691	22	23	22	24	0.938246	0.901242	0.677314	0.373539	0.21882	0.0983127	0.0696284	0.090833	0.0902806	0.101065	0.938246	0.850946	0.563187	0.323576	0.129869	0.0622149	0.0345645	0.0390619	0.0455272	0.0497915	0.938246	0.863439	0.779039	0.629972	0.126131	0.0601684	0.0451664	0.0465584	0.0441286	0.0435964	0.938246	0.89693	0.578878	0.339266	0.137131	0.0775861	0.0582126	0.0495409	0.054832	0.0476696	50.9362	50.0496	52.4054	50.2562	1.46917
BT_1693	2	1	0	0
BT_1696	2	2	3	2	0.938246	0.901242	0.702419	0.520755	0.342007	0.172802	0.115938	0.160934	0.131506	0.13192	0.938246	0.883992	0.739796	0.465817	0.222313	0.121552	0.062559	0.0554661	0.0578573	0.0579462	0.938246	0.871585	0.786388	0.635915	0.291031	0.121135	0.0813555	0.0709844	0.0793707	0.0672995											52.4556	51.793	53.1553		0.699677
BT_1697	23	25	21	22	0.938246	0.892659	0.729561	0.505457	0.303734	0.141375	0.0978936	0.139933	0.142887	0.157562	0.938246	0.892659	0.705285	0.509952	0.232573	0.112064	0.070398	0.0656467	0.0860006	0.0920261	0.938246	0.871585	0.786388	0.635915	0.20996	0.101635	0.0672138	0.072841	0.069788	0.0793265	0.938246	0.871782	0.797766	0.539359	0.244616	0.127723	0.100877	0.0828938	0.0901699	0.0876623	52.1538	51.9043	52.7522	52.4119	0.598345
BT_1698	2	0	1	0	0.938246	0.875974	0.602546	0.394066	0.232766	0.0822938	0.0835296	0.0992255	0.100617	0.0883702																															50.7449
BT_1699	2	2	2	1	0.938246	0.909992	0.843183	0.742337	0.544771	0.318265	0.191484	0.249866	0.222485	0.216062	0.938246	0.901497	0.709716	0.708431	0.465028	0.239036	0.172144	0.180273	0.150812	0.144607	0.938246	0.905765	0.817227	0.660853	0.286187	0.141799	0.113483	0.106039	0.0634661	0.150003											56.2175	54.7897	53.3552		-2.86228
BT_1700	12	14	10	12	0.938246	0.918913	0.78568	0.620659	0.425903	0.233863	0.159632	0.219519	0.17134	0.164666	0.938246	0.867154	0.792882	0.579078	0.367382	0.195617	0.123691	0.103846	0.12185	0.111349	0.938246	0.914733	0.825318	0.667396	0.344293	0.188261	0.137333	0.110822	0.102504	0.0792411	0.938246	0.905638	0.800905	0.622689	0.359805	0.203893	0.145434	0.0836636	0.0839199	0.063844	54.0443	53.3924	53.9124	53.8295	-0.131906
BT_1727	3	0	0	0	0.938246	0.901242	0.775747	0.605575	0.526686	0.440889	0.297819	0.28478	0.216912	0.158846																															56.8679
BT_1728	3	3	2	3	0.938246	0.901242	0.7314	0.536396	0.37975	0.15565	0.11259	0.181359	0.149812	0.228342	0.938246	0.875492	0.658317	0.532235	0.267032	0.140599	0.0992082	0.057803	0.0909868	0.0841057	0.938246	0.896971	0.809293	0.654437	0.274967	0.14279	0.10942	0.126572	0.108361	0.105045	0.938246	0.871782	0.804057	0.608486	0.354944	0.225607	0.17645	0.177242	0.162695	0.125909	52.683	52.0424	53.235	53.5532	0.551959
BT_1730	11	9	9	9	0.938246	0.909992	0.749481	0.550566	0.345875	0.16697	0.122647	0.16001	0.143047	0.162483	0.938246	0.883992	0.657988	0.494474	0.237906	0.11743	0.0687351	0.0681972	0.0811006	0.0881864	0.938246	0.863439	0.779039	0.629972	0.234013	0.0986902	0.07434	0.0769501	0.0729301	0.0906388	0.938246	0.871782	0.756149	0.573691	0.274285	0.133387	0.105503	0.0754001	0.0768978	0.0665153	52.7793	51.6637	52.7701	52.6657	-0.00923273
BT_1731	3	2	3	2	0.938246	0.909992	0.802349	0.645794	0.426028	0.239679	0.179566	0.195565	0.191474	0.161754	0.938246	0.858974	0.703851	0.517274	0.224743	0.0984757	0.0689936	0.0681785	0.119251	0.0877786	0.938246	0.914733	0.825318	0.667396	0.364805	0.22373	0.161872	0.223944	0.17709	0.174077	0.938246	0.914517	0.718718	0.641841	0.319237	0.159821	0.130409	0.0939827	0.0929295	0.0894919	54.2798	51.8205	53.9206	53.2564	-0.359223
BT_1734	5	6	3	6	0.938246	0.884237	0.635546	0.470959	0.323705	0.169702	0.137269	0.156421	0.148719	0.163494	0.938246	0.883992	0.863482	0.564691	0.243178	0.118881	0.103467	0.0720964	0.0860536	0.0792993	0.938246	0.863439	0.779039	0.629972	0.191204	0.101934	0.081533	0.0755086	0.0745566	0.0667827	0.938246	0.880007	0.793087	0.585026	0.278301	0.193388	0.149031	0.102769	0.122	0.0910802	51.65	52.7358	52.6174	52.9237	0.96738
BT_1737	7	10	7	4	0.938246	0.909992	0.721109	0.509461	0.382994	0.200421	0.149573	0.172811	0.186159	0.183559	0.938246	0.901497	0.692582	0.536708	0.278547	0.148411	0.0899034	0.0937057	0.114064	0.119501	0.938246	0.888346	0.801511	0.648144	0.277247	0.160487	0.110371	0.112864	0.119127	0.0851819	0.938246	0.89693	0.787348	0.531417	0.201769	0.100705	0.0885242	0.0690019	0.0816791	0.0984491	52.6144	52.2153	53.2341	52.1654	0.619774
BT_1739	34	35	27	22	0.938246	0.909992	0.744162	0.546675	0.350917	0.165007	0.11369	0.143269	0.135477	0.156182	0.938246	0.867154	0.729075	0.517991	0.251097	0.122845	0.0754225	0.0721378	0.0847951	0.0870351	0.938246	0.879886	0.793878	0.641971	0.253903	0.123151	0.0834529	0.0875242	0.0728499	0.0783109	0.938246	0.914517	0.796398	0.588554	0.267115	0.130686	0.092544	0.0800412	0.0816605	0.0806872	52.7866	52.0931	53.0314	52.8493	0.244781
BT_1741	1	0	1	0											0.938246	0.901497	0.852445	0.769612	0.329654	0.148247	0.0861859	0.0939152	0.136596	0.121484																						54.2146
BT_1742	1	0	1	0	0.938246	0.892659	0.919656	0.645002	0.393872	0.139427	0.0772909	0.104465	0.0978327	0.132598	0.938246	0.850946	1.17597	0.661422	0.377916	0.136054	0.0801674	0.0782158	0.0778785	0.0855836																					54.0615	54.3605
BT_1744	2	2	1	1	0.938246	0.901242	0.751624	0.575142	0.373775	0.202999	0.137374	0.156603	0.139634	0.145133	0.938246	0.875492	0.690693	0.506649	0.2269	0.112709	0.0769331	0.0863029	0.0805634	0.0892619											0.938246	0.89693	1.0208	0.828814	0.395002	0.211293	0.141777	0.135413	0.107431	0.106871	53.2437	51.7801		55.0786
BT_1746	15	17	13	12	0.938246	0.892659	0.754926	0.596756	0.380249	0.199545	0.151607	0.210342	0.173185	0.170576	0.938246	0.892659	0.728758	0.560905	0.327479	0.18927	0.118757	0.11816	0.126399	0.110099	0.938246	0.888346	0.801511	0.648144	0.248687	0.146959	0.0929145	0.117045	0.10962	0.101785	0.938246	0.905638	0.81904	0.658533	0.367751	0.237961	0.148938	0.140666	0.0996425	0.0989031	53.3246	52.8221	53.0558	54.16	-0.268776
BT_1747	72	72	70	68	0.938246	0.928012	0.810069	0.659285	0.416368	0.214838	0.112634	0.118238	0.104642	0.114813	0.938246	0.883992	0.788776	0.585756	0.347661	0.183928	0.0831938	0.0631093	0.0635101	0.065764	0.938246	0.914733	0.825318	0.667396	0.3671	0.187168	0.0993529	0.0833868	0.0634964	0.0677451	0.938246	0.89693	0.831956	0.710761	0.374206	0.203062	0.108653	0.0695191	0.0656535	0.0597272	54.3424	53.4015	54.0979	54.4467	-0.244503
BT_1749	2	2	3	2	0.938246	0.892659	0.650499	0.488521	0.314287	0.148749	0.119766	0.171369	0.158116	0.181367	0.938246	0.875492	0.642945	0.460522	0.239673	0.131316	0.0740284	0.0992931	0.118457	0.144051	0.938246	0.879886	0.793878	0.641971	0.148974	0.0730318	0.0471416	0.0738916	0.0641926	0.0805011	0.938246	0.914517	0.769582	0.522735	0.278631	0.152582	0.120657	0.089593	0.0854224	0.110221	51.7282	51.3018	52.5903	52.4425	0.862171
BT_1750	1	1	1	1											0.938246	0.901497	0.701197	0.513371	0.280839	0.161042	0.125928	0.130776	0.169576	0.169197	0.938246	0.863439	0.779039	0.629972	0.236707	0.118652	0.105871	0.121346	0.12738	0.135614	0.938246	0.880007	0.847615	0.529553	0.251069	0.130198	0.1414	0.106984	0.133185	0.132918		51.9976	52.7334	52.4429
BT_1751	9	6	8	6	0.938246	0.892659	0.753888	0.578994	0.37455	0.180664	0.136778	0.210755	0.159985	0.179272	0.938246	0.858974	0.577503	0.41289	0.209336	0.105338	0.0644546	0.0793293	0.0878903	0.0886745	0.938246	0.863439	0.779039	0.629972	0.201401	0.100623	0.071189	0.0809885	0.0864007	0.0870315	0.938246	0.905638	0.733825	0.507302	0.231254	0.123463	0.093125	0.072751	0.0713563	0.074279	53.1073	50.6916	52.6354	52.032	-0.471926
BT_1754	3	3	3	2	0.938246	0.892659	0.796343	0.562696	0.315754	0.159393	0.12177	0.126758	0.142614	0.151219	0.938246	0.892659	0.688313	0.512726	0.216808	0.100207	0.0711068	0.0837628	0.107224	0.121181	0.938246	0.863439	0.779039	0.629972	0.210353	0.0948488	0.0650101	0.0652013	0.0716182	0.0892312	0.938246	0.880007	1.12176	0.612099	0.280871	0.131833	0.115223	0.103432	0.125343	0.129943	52.8359	51.7347	52.6752	53.1356	-0.160617
BT_1757	12	12	9	9	0.938246	0.918913	0.756527	0.542009	0.320945	0.162468	0.121607	0.161144	0.150454	0.166176	0.938246	0.850946	0.701152	0.48429	0.220775	0.114667	0.0714037	0.0736632	0.0882613	0.0929492	0.938246	0.863439	0.779039	0.629972	0.180565	0.0900631	0.0593303	0.0699595	0.0691426	0.0668268	0.938246	0.89693	0.749383	0.531428	0.246121	0.128369	0.0977474	0.0837051	0.0725137	0.0713209	52.5926	51.6318	52.5714	52.2795	-0.0212642
BT_1759	19	18	16	18	0.938246	0.918913	0.797108	0.632248	0.415269	0.155845	0.101595	0.128275	0.119886	0.124486	0.938246	0.883992	0.770164	0.56938	0.335353	0.131663	0.0771781	0.0723599	0.0775243	0.0849444	0.938246	0.879886	0.793878	0.641971	0.388739	0.125645	0.0726585	0.0829779	0.0664269	0.0659797	0.938246	0.905638	0.920645	0.747595	0.411718	0.141103	0.0927481	0.0712978	0.0748758	0.0711008	53.8957	52.9885	53.7623	54.7725	-0.133463
BT_1760	18	15	13	13	0.938246	0.884237	0.74186	0.621744	0.409878	0.164128	0.121367	0.137021	0.1416	0.150449	0.938246	0.858974	0.719905	0.565123	0.338827	0.133199	0.0825028	0.080922	0.0872359	0.0934593	0.938246	0.863439	0.779039	0.629972	0.343923	0.135906	0.0831764	0.0704523	0.0608546	0.0614307	0.938246	0.888388	0.809805	0.642772	0.384131	0.183333	0.106872	0.0802684	0.0750023	0.0812217	53.5851	52.7626	53.4314	53.9801	-0.153698
BT_1761	6	3	3	3	0.938246	0.884237	0.852403	0.602897	0.432714	0.259234	0.217588	0.270644	0.187664	0.231145	0.938246	0.892659	0.871189	0.694007	0.412212	0.271917	0.229244	0.201195	0.392208	0.245074	0.938246	0.863439	0.779039	0.629972	0.204635	0.129848	0.0703889	0.105164	0.0792236	0.122291	0.938246	0.89693	0.908193	0.732041	0.362604	0.231578	0.142295	0.166937	0.140873	0.135294	54.1277	54.4485	52.6552	54.4795	-1.47241
BT_1762	10	9	6	3	0.938246	0.909992	0.736552	0.515327	0.315287	0.161864	0.11903	0.159039	0.137013	0.179208	0.938246	0.850946	0.668813	0.470963	0.236876	0.126214	0.0636873	0.0752662	0.0829143	0.103786	0.938246	0.905765	0.817227	0.660853	0.222982	0.125253	0.0938629	0.104762	0.092209	0.11795	0.938246	0.923571	0.850863	0.607021	0.258547	0.176014	0.134281	0.118173	0.107023	0.188732	52.3139	51.502	53.0447	52.9767	0.730869
BT_1763	21	17	12	8	0.938246	0.928012	0.795106	0.555277	0.353491	0.176265	0.138333	0.183866	0.18464	0.200594	0.938246	0.867154	0.77219	0.531531	0.260771	0.134979	0.094666	0.090071	0.131133	0.135888	0.938246	0.863439	0.779039	0.629972	0.20025	0.0890867	0.068358	0.0873442	0.0915137	0.0940185	0.938246	0.914517	0.905455	0.636567	0.281061	0.145165	0.113797	0.0903588	0.106539	0.0977847	52.9198	52.2861	52.6108	53.3936	-0.308926
BT_1764	9	7	6	7	0.938246	0.928012	0.839516	0.64862	0.344445	0.169128	0.101598	0.123311	0.13435	0.142723	0.938246	0.850946	0.747325	0.543895	0.242992	0.120989	0.070549	0.0690347	0.0758875	0.0853465	0.938246	0.905765	0.817227	0.660853	0.241731	0.122677	0.0717502	0.0799856	0.0713882	0.0688534	0.938246	0.905638	0.859672	0.589512	0.291566	0.154158	0.0873824	0.0811564	0.0642449	0.0634664	53.67	52.2518	53.1738	53.2052	-0.496208
BT_1765	3	3	2	3	0.938246	0.892659	0.77004	0.554482	0.30822	0.134699	0.104648	0.132815	0.136846	0.183395	0.938246	0.850946	0.615832	0.451169	0.205046	0.0905916	0.0549993	0.0495686	0.0595929	0.067526	0.938246	0.914733	0.825318	0.667396	0.298526	0.12931	0.0791147	0.0895933	0.0644966	0.0850254	0.938246	0.888388	0.750768	0.499944	0.244886	0.116499	0.0893874	0.0616164	0.0554437	0.0812325	52.5927	51.0949	53.5123	52.0895	0.919606
BT_1767	0	1	1	0	0.938246	0.928012	0.757466	0.577294	0.312881	0.136764	0.116545	0.130442	0.129352	0.130235																															52.8123
BT_1768	5	8	4	4	0.938246	0.928012	0.751033	0.533308	0.325605	0.156461	0.109949	0.127399	0.127191	0.146177	0.938246	0.850946	0.694125	0.454219	0.230604	0.106448	0.066639	0.0661229	0.0863389	0.0854093	0.938246	0.863439	0.779039	0.629972	0.185991	0.121145	0.103529	0.127051	0.125232	0.160097	0.938246	0.89693	0.803821	0.559789	0.222691	0.126551	0.0897508	0.0636862	0.0785916	0.0639402	52.6084	51.4776	52.5281	52.5088	-0.0803054
BT_1769	7	10	5	3	0.938246	0.884237	0.718645	0.536305	0.316514	0.144829	0.116261	0.157414	0.1798	0.172726	0.938246	0.867154	0.642477	0.501231	0.24851	0.098062	0.0624591	0.0692038	0.0980168	0.0974871	0.938246	0.905765	0.817227	0.660853	0.214395	0.102364	0.0810301	0.100037	0.101271	0.115514	0.938246	0.871782	0.684907	0.501732	0.2577	0.122337	0.112108	0.0950625	0.108903	0.100717	52.3101	51.6082	52.9899	51.8215	0.679786
BT_1770	3	1	1	0	0.938246	0.884237	0.706614	0.45527	0.27963	0.151842	0.112544	0.136856	0.146946	0.113024											0.938246	0.888346	0.801511	0.648144	0.421617	0.160794	0.0674789	0.078745	0.0639174	0.0520604											51.6838		54.1524		2.46858
BT_1776	13	13	11	9	0.938246	0.875974	0.760402	0.54164	0.385418	0.17994	0.126228	0.145684	0.126496	0.180491	0.938246	0.858974	0.759721	0.56908	0.304513	0.130098	0.0777356	0.0916609	0.0973972	0.10413	0.938246	0.905765	0.817227	0.660853	0.358386	0.122263	0.104765	0.0968135	0.0997785	0.112827	0.938246	0.914517	0.920855	0.687291	0.443374	0.207966	0.223125	0.104168	0.204757	0.109528	53.0005	52.7072	53.7105	54.8505	0.710001
BT_1780	1	2	0	2	0.938246	0.875974	0.893212	0.565389	0.427682	0.218633	0.185944	0.228826	0.216667	0.245906																															53.7033
BT_1782	3	2	2	1											0.938246	0.850946	0.725989	0.523643	0.331272	0.152439	0.0768473	0.0666454	0.0787253	0.0769521											0.938246	0.89693	0.798748	0.711441	0.352444	0.134093	0.0954925	0.0653515	0.0725937	0.0562178		52.5727		54.003
BT_1784	6	5	6	5	0.938246	0.892659	0.662286	0.530251	0.295172	0.136534	0.109749	0.121116	0.114854	0.138279	0.938246	0.892659	0.770461	0.51007	0.281194	0.168974	0.0991452	0.087118	0.0829976	0.0872573	0.938246	0.896971	0.809293	0.654437	0.201189	0.101029	0.0679346	0.0721248	0.0621959	0.0599771	0.938246	0.880007	0.749965	0.573454	0.282434	0.1468	0.101532	0.0836633	0.0763536	0.0855375	52.0719	52.4259	52.928	52.6981	0.856122
BT_1789	18	18	17	17	0.938246	0.909992	0.810881	0.656424	0.40596	0.171932	0.0868703	0.111719	0.102533	0.109222	0.938246	0.883992	0.766146	0.577731	0.322336	0.133858	0.0571126	0.0556292	0.0588325	0.0630121	0.938246	0.914733	0.825318	0.667396	0.36275	0.133027	0.0643884	0.0612816	0.0580467	0.0572139	0.938246	0.923571	0.830765	0.66749	0.352761	0.153257	0.0735817	0.0605278	0.0596841	0.0551541	54.0815	53.0023	53.9107	53.9355	-0.170791
BT_1792	4	3	2	2	0.938246	0.875974	0.506573	0.464496	0.261545	0.185486	0.131884	0.139616	0.128635	0.0884395	0.938246	0.901497	0.722403	0.532862	0.264743	0.129758	0.0843096	0.0916086	0.116798	0.109197	0.938246	0.871585	0.786388	0.635915	0.384145	0.384146	0.288353	0.150962	0.274028	0.171395	0.938246	0.871782	0.808502	0.604411	0.346219	0.125156	0.123352	0.113084	0.122324	0.113935	50.8592	52.2122	54.6353	53.2593	3.77608
BT_1798	15	15	12	11	0.938246	0.918913	0.743096	0.569836	0.359835	0.201085	0.183944	0.233463	0.20652	0.208294	0.938246	0.867154	0.715425	0.535956	0.291452	0.18816	0.141874	0.16465	0.15521	0.179014	0.938246	0.879886	0.793878	0.641971	0.237432	0.158126	0.132853	0.166021	0.126356	0.16005	0.938246	0.914517	0.718776	0.556202	0.276048	0.194976	0.179414	0.152446	0.14807	0.128432	52.8944	52.236	52.8897	52.4289	-0.00472215
BT_1799	24	17	28	12	0.938246	0.875974	0.695333	0.511298	0.310268	0.155421	0.111498	0.13824	0.138591	0.144074	0.938246	0.875492	0.691222	0.516304	0.253139	0.143333	0.0903605	0.0827555	0.0828603	0.0967216	0.938246	0.905765	0.817227	0.660853	0.231042	0.118436	0.0910211	0.0950512	0.0810812	0.0960866	0.938246	0.871782	0.78377	0.606146	0.287993	0.171849	0.124944	0.101795	0.103581	0.0924768	52.1213	51.9856	53.0925	53.0312	0.971248
BT_1803	1	0	0	0
BT_1804	14	14	12	9	0.938246	0.909992	0.794396	0.551345	0.304228	0.141516	0.0939189	0.13105	0.130809	0.147641	0.938246	0.850946	0.730308	0.503307	0.217568	0.110677	0.0658586	0.0676982	0.0840176	0.0858284	0.938246	0.879886	0.793878	0.641971	0.196838	0.0921404	0.0607237	0.0646605	0.0678733	0.073523	0.938246	0.905638	0.895671	0.563419	0.206748	0.100472	0.0833412	0.0762779	0.0802129	0.0975017	52.6928	51.8418	52.7652	52.6291	0.0724062
BT_1805	14	14	14	11	0.938246	0.875974	0.74274	0.510681	0.273067	0.128992	0.0879928	0.120224	0.118452	0.123784	0.938246	0.875492	0.775807	0.516074	0.210415	0.108602	0.0640056	0.0583384	0.0692506	0.0749019	0.938246	0.896971	0.809293	0.654437	0.188032	0.100387	0.0637165	0.0729832	0.0688567	0.069489	0.938246	0.880007	0.832139	0.546735	0.230786	0.114912	0.0838904	0.0680696	0.0695065	0.0669538	52.1233	52.0946	52.8706	52.5226	0.747394
BT_1806	34	36	36	33	0.938246	0.892659	0.783224	0.557823	0.313824	0.138923	0.0981504	0.130885	0.129377	0.14319	0.938246	0.883992	0.808342	0.552106	0.23173	0.108485	0.0693256	0.0638447	0.0743219	0.0811465	0.938246	0.896971	0.809293	0.654437	0.187367	0.0938566	0.0708638	0.0724341	0.0642246	0.0691873	0.938246	0.871782	0.860726	0.590526	0.221791	0.114225	0.0885541	0.0728503	0.0731742	0.0706597	52.7347	52.4749	52.8646	52.7809	0.129902
BT_1807	1	1	2	0	0.938246	0.875974	0.609059	0.491615	0.320596	0.148701	0.0927425	0.11229	0.107646	0.109452	0.938246	0.901497	0.387986	0.506478	0.280587	0.0785699	0.0652194	0.0558256	0.095851	0.0595327	0.938246	0.879886	0.793878	0.641971	0.24165	0.147867	0.097484	0.0779353	0.0784805	0.0820415											51.7885	50.7693	53.0143		1.22583
BT_1808	0	1	1	1	0.938246	0.928012	0.720516	0.533008	0.297745	0.140635	0.0942636	0.135601	0.131321	0.156939																															52.3177
BT_1809	24	19	22	17	0.938246	0.901242	0.754021	0.583561	0.377323	0.159068	0.103573	0.118227	0.120438	0.123494	0.938246	0.850946	0.748659	0.514715	0.300413	0.135924	0.0829916	0.0779306	0.0904197	0.0898015	0.938246	0.888346	0.801511	0.648144	0.367157	0.143618	0.0947062	0.0918246	0.096337	0.0913239	0.938246	0.880007	0.863311	0.69107	0.336348	0.128862	0.0836208	0.0815657	0.0950996	0.0715646	53.2504	52.3649	53.7106	53.8918	0.460229
BT_1810	4	3	4	2	0.938246	0.892659	0.691469	0.516207	0.306013	0.152929	0.0967827	0.103804	0.115876	0.123985	0.938246	0.901497	0.754729	0.536618	0.253292	0.111924	0.0791392	0.059845	0.0869739	0.0820203	0.938246	0.879886	0.793878	0.641971	0.273816	0.100773	0.0624544	0.067411	0.0557164	0.0677028	0.938246	0.914517	1.09726	0.905711	0.411099	0.20035	0.152574	0.108487	0.124119	0.130459	52.2047	52.3321	53.1112	55.3267	0.906514
BT_1811	2	1	3	4	0.938246	0.901242	0.847518	0.553733	0.356154	0.212206	0.15971	0.290244	0.358068	0.447705											0.938246	0.863439	0.779039	0.629972	0.331879	0.149663	0.130744	0.136499	0.19369	0.188133	0.938246	0.923571	0.825449	0.629081	0.305083	0.165141	0.142606	0.135087	0.156635	0.164309	52.7402		53.156	53.2548	0.415805
BT_1812	16	15	12	12	0.938246	0.875974	0.811112	0.584244	0.360368	0.138824	0.104013	0.133803	0.117824	0.128918	0.938246	0.875492	0.739568	0.529874	0.27419	0.113395	0.0692177	0.0655581	0.0799034	0.0851485	0.938246	0.888346	0.801511	0.648144	0.302404	0.123372	0.0970231	0.0848956	0.0757171	0.0866983	0.938246	0.880007	0.830379	0.640269	0.290984	0.121109	0.0916038	0.0666042	0.0727112	0.0682796	53.2369	52.3074	53.3295	53.318	0.0926725
BT_1815	8	10	13	7	0.938246	0.875974	0.681497	0.545339	0.360453	0.221893	0.161266	0.207792	0.194643	0.181848	0.938246	0.867154	0.720616	0.519771	0.29243	0.166676	0.116415	0.13101	0.155075	0.173406	0.938246	0.888346	0.801511	0.648144	0.328493	0.177246	0.12143	0.136875	0.117703	0.160212	0.938246	0.89693	0.833698	0.608701	0.355972	0.225869	0.117519	0.111413	0.122658	0.111464	52.5799	52.146	53.4756	53.7121	0.895729
BT_1819	1	0	0	1																					0.938246	0.914733	0.825318	0.667396	0.312926	0.163828	0.152703	0.17083	0.137878	0.230262													53.4626
BT_1828	12	10	5	3	0.938246	0.875974	0.808137	0.627203	0.431458	0.204639	0.13261	0.123743	0.125514	0.134617	0.938246	0.867154	0.815868	0.569411	0.334975	0.155115	0.0703248	0.0580603	0.0587105	0.0617786	0.938246	0.871585	0.786388	0.635915	0.458929	0.212198	0.141457	0.127626	0.103141	0.144865	0.938246	0.914517	0.83554	0.779255	0.481078	0.207796	0.138294	0.131374	0.0972859	0.0627968	54.1488	53.2158	54.3769	55.5124	0.228105
BT_1831	0	0	1	0	0.938246	0.918913	0.809767	0.605036	0.414461	0.264073	0.208483	0.249039	0.181372	0.164871																															54.0442
BT_1833	4	3	1	1	0.938246	0.909992	0.704378	0.520966	0.269719	0.127537	0.100195	0.133855	0.128406	0.147943	0.938246	0.875492	0.628911	0.421461	0.158705	0.0822428	0.0532965	0.0526023	0.0699043	0.0697171																					52.0327	50.8708
BT_1834	15	14	11	8	0.938246	0.909992	0.722154	0.516671	0.317132	0.163633	0.11955	0.142049	0.129763	0.144568	0.938246	0.850946	0.666064	0.468325	0.20819	0.112174	0.0653223	0.0635552	0.0755641	0.0780579	0.938246	0.914733	0.825318	0.667396	0.269118	0.139964	0.101567	0.0985978	0.110038	0.083314	0.938246	0.905638	0.811577	0.544565	0.265492	0.160114	0.139093	0.0993339	0.13948	0.10513	52.347	51.3885	53.3497	52.5801	1.00269
BT_1835	1	0	0	0	0.938246	0.892659	0.730207	0.507748	0.2654	0.125587	0.0812588	0.129009	0.123015	0.138039																															52.022
BT_1836	3	0	5	1	0.938246	0.884237	0.724314	0.577381	0.341082	0.162456	0.106214	0.122293	0.118441	0.137823											0.938246	0.879886	0.793878	0.641971	0.249243	0.143742	0.103643	0.115669	0.108591	0.108814	0.938246	0.89693	0.729702	0.470055	0.248204	0.113614	0.0685233	0.0680931	0.0815948	0.0734971	52.8745		52.9869	51.8507	0.112383
BT_1837	3	3	2	3	0.938246	0.884237	0.728629	0.536244	0.359422	0.171792	0.123982	0.154186	0.160266	0.139936	0.938246	0.892659	0.550525	0.471198	0.212627	0.129955	0.0808158	0.106806	0.125683	0.184446	0.938246	0.914733	0.825318	0.667396	0.285269	0.145567	0.0946458	0.0956413	0.0706586	0.114474	0.938246	0.905638	0.808369	0.688433	0.372767	0.220585	0.139909	0.0756212	0.0665017	0.0648867	52.697	50.8413	53.4443	54.3767	0.74728
BT_1838	24	23	22	23	0.938246	0.884237	0.785484	0.557041	0.288034	0.137196	0.0941119	0.118081	0.107674	0.115623	0.938246	0.858974	0.716453	0.489925	0.190211	0.0934459	0.0609189	0.0565364	0.0670631	0.0652176	0.938246	0.871585	0.786388	0.635915	0.202559	0.0967167	0.0706323	0.064347	0.0623834	0.0628645	0.938246	0.905638	0.850696	0.607363	0.21553	0.108318	0.0789985	0.0660521	0.0709844	0.0614919	52.6486	51.6478	52.7341	52.8491	0.0854397
BT_1839	3	4	1	2	0.938246	0.875974	0.809868	0.697653	0.527485	0.248008	0.177189	0.20742	0.196845	0.149566	0.938246	0.883992	0.786036	0.654529	0.395453	0.180979	0.122	0.133417	0.16676	0.164669	0.938246	0.879886	0.793878	0.641971	0.346807	0.110954	0.0840345	0.0956972	0.0906142	0.123773	0.938246	0.888388	0.849151	0.70953	0.379708	0.146687	0.100087	0.0900697	0.076415	0.0705339	55.4491	53.8381	53.416	54.2756	-2.0331
BT_1842	8	7	8	6	0.938246	0.909992	0.758327	0.611013	0.394292	0.126484	0.1052	0.109968	0.11911	0.133618	0.938246	0.850946	0.77401	0.556342	0.342394	0.107577	0.0610524	0.0590408	0.0704169	0.0899458	0.938246	0.879886	0.793878	0.641971	0.313409	0.107418	0.0762748	0.0740798	0.0806927	0.0899986	0.938246	0.89693	0.802715	0.713462	0.385611	0.108558	0.0806553	0.0633046	0.0650544	0.0654314	53.4395	52.8639	53.2803	54.1279	-0.159178
BT_1844	4	2	1	1	0.938246	0.892659	0.724256	0.537995	0.391359	0.230695	0.182548	0.206742	0.196966	0.178161	0.938246	0.901497	0.716818	0.515915	0.211907	0.146994	0.0747662	0.0937793	0.108884	0.194201	0.938246	0.888346	0.801511	0.648144	0.108746	0.0678915	0.0359664	0.0411425	0.0339503	0.0315126											52.9489	51.831	52.5831		-0.36583
BT_1845	3	5	6	4	0.938246	0.901242	0.677792	0.550874	0.325342	0.128903	0.098612	0.104796	0.0968201	0.120828	0.938246	0.892659	0.695868	0.519038	0.214929	0.116808	0.0604174	0.0709353	0.0769931	0.119094	0.938246	0.905765	0.817227	0.660853	0.240408	0.126898	0.0778524	0.081491	0.0785158	0.0739056	0.938246	0.89693	0.747566	0.519117	0.246927	0.134072	0.0916406	0.077856	0.077528	0.0728861	52.457	51.8396	53.1655	52.2124	0.70846
BT_1846	31	29	23	24	0.938246	0.892659	0.713302	0.492925	0.286085	0.13172	0.0945402	0.121119	0.118146	0.131178	0.938246	0.858974	0.664507	0.45827	0.210747	0.100476	0.0562912	0.0597158	0.0685024	0.0738746	0.938246	0.896971	0.809293	0.654437	0.211715	0.102439	0.0696596	0.0756642	0.0753665	0.0728719	0.938246	0.888388	0.768036	0.508554	0.235831	0.121736	0.085238	0.0739088	0.0784653	0.0755418	51.9839	51.3511	52.9562	52.1414	0.972209
BT_1847	16	15	16	15	0.938246	0.892659	0.679916	0.435309	0.263771	0.115522	0.0924135	0.137725	0.124839	0.152909	0.938246	0.850946	0.663141	0.437088	0.186165	0.103073	0.0580383	0.0668148	0.0754	0.08919	0.938246	0.871585	0.786388	0.635915	0.156783	0.0761058	0.0524431	0.0646707	0.0587435	0.0682749	0.938246	0.871782	0.747183	0.497603	0.222581	0.112138	0.0873661	0.0929098	0.0838407	0.0874899	51.3483	51.1126	52.5544	51.9014	1.20609
BT_1848	2	0	1	1											0.938246	0.858974	0.569393	0.369589	0.165682	0.0750211	0.0547416	0.0475293	0.0557622	0.0537226	0.938246	0.888346	0.801511	0.648144	0.165317	0.0895455	0.0831648	0.0974293	0.0576923	0.0628438												50.3693	52.7163
BT_1850	1	0	0	0	0.938246	0.884237	0.696848	0.362239	0.171673	0.070548	0.066526	0.0798389	0.0822847	0.0932425	0.938246	0.867154	0.601587	0.298347	0.0987952	0.0478957	0.0285014	0.0296895	0.0389765	0.0451408																					50.8258	50.0902
BT_1851	8	8	6	6	0.938246	0.918913	0.860679	0.677249	0.488403	0.231928	0.128079	0.157521	0.14222	0.15922	0.938246	0.867154	0.861992	0.694393	0.439593	0.262832	0.103246	0.0956421	0.108345	0.0997176	0.938246	0.879886	0.793878	0.641971	0.3941	0.179225	0.0901063	0.090579	0.0740423	0.0817932	0.938246	0.888388	0.784396	0.716032	0.45622	0.291361	0.155362	0.113828	0.11196	0.101374	55.0249	54.9865	53.9533	55.3164	-1.07154
BT_1852	12	14	10	11	0.938246	0.884237	0.771334	0.606516	0.443085	0.26885	0.201279	0.25752	0.203084	0.186049	0.938246	0.883992	0.714897	0.52762	0.32497	0.179142	0.122093	0.116653	0.133012	0.120155	0.938246	0.914733	0.825318	0.667396	0.434787	0.222335	0.18107	0.17449	0.15899	0.145469	0.938246	0.871782	0.775015	0.601085	0.292586	0.165989	0.121559	0.0861019	0.108025	0.0740068	54.1476	52.4914	54.526	53.0127	0.378411
BT_1853	1	2	1	1	0.938246	0.892659	0.776194	0.508433	0.245075	0.096312	0.0756677	0.1069	0.128152	0.134034	0.938246	0.858974	0.571241	0.43519	0.17286	0.0891145	0.0718343	0.0732683	0.092676	0.0928454	0.938246	0.914733	0.825318	0.667396	0.270158	0.132212	0.108083	0.0876688	0.0666281	0.073388											52.0823	50.6624	53.3843		1.30203
BT_1855	0	0	0	1																															0.938246	0.914517	0.662633	0.485372	0.401987	0.298406	0.309536	0.265781	0.432135	0.216417				51.8138
BT_1856	3	1	3	1	0.938246	0.909992	0.804379	0.576278	0.310877	0.159217	0.115904	0.127778	0.130319	0.130098	0.938246	0.883992	0.71884	0.540014	0.285215	0.181769	0.11638	0.115174	0.087252	0.101376	0.938246	0.871585	0.786388	0.635915	0.23198	0.150108	0.117157	0.08763	0.258565	0.096453											52.9578	52.4439	52.7872		-0.170667
BT_1858	19	19	16	13	0.938246	0.892659	0.733631	0.525637	0.337081	0.154452	0.120395	0.143844	0.14588	0.150636	0.938246	0.901497	0.74307	0.494343	0.249611	0.111135	0.071529	0.0691873	0.0837274	0.0985905	0.938246	0.879886	0.793878	0.641971	0.198545	0.0970337	0.0734042	0.0866418	0.0697763	0.0785867	0.938246	0.905638	0.826617	0.566993	0.283722	0.137699	0.0988802	0.0861729	0.0896117	0.0895383	52.494	52.0178	52.7647	52.876	0.270745
BT_1859	13	13	11	12	0.938246	0.901242	0.715124	0.429363	0.2467	0.125126	0.0903903	0.12613	0.130703	0.121096	0.938246	0.867154	0.62477	0.382193	0.155734	0.0798984	0.0472703	0.0469835	0.0594426	0.062632	0.938246	0.914733	0.825318	0.667396	0.216743	0.111539	0.0743695	0.0800226	0.0688004	0.0765564	0.938246	0.914517	0.69676	0.427411	0.185951	0.0940051	0.0770399	0.0603169	0.0679203	0.0560785	51.4316	50.6475	53.1111	51.2979	1.67955
BT_1862	2	1	3	2	0.938246	0.892659	1.32638	0.810201	0.47551	0.213214	0.129607	0.273953	0.456779	0.561796	0.938246	0.850946	0.707347	0.709025	0.213742	0.0987134	0.0621414	0.103413	0.247548	0.291698	0.938246	0.888346	0.801511	0.648144	0.333839	0.120307	0.10406	0.128448	0.135449	0.196422	0.938246	0.914517	1.74968	1.05718	0.475007	0.320045	0.366462	0.278712	0.521425	0.518666	55.0265	52.6694	53.3376	55.8235	-1.68888
BT_1871	22	25	23	17	0.938246	0.909992	0.811249	0.652849	0.45451	0.210222	0.151807	0.170009	0.174201	0.153498	0.938246	0.883992	0.716147	0.558523	0.307985	0.146644	0.0968838	0.0845796	0.0982739	0.0958147	0.938246	0.905765	0.817227	0.660853	0.365305	0.161737	0.0983663	0.10665	0.088354	0.0901759	0.938246	0.914517	0.860628	0.711222	0.355153	0.181402	0.109966	0.0916238	0.0882129	0.0892073	54.4422	52.6028	53.8821	54.2473	-0.560167
BT_1875	3	3	3	3	0.938246	0.892659	1.00914	0.661048	0.414797	0.209803	0.146269	0.231111	0.154863	0.176503																					0.938246	0.914517	0.798177	0.496257	0.222523	0.119233	0.0866564	0.0873826	0.0620042	0.0743286	54.401			52.1298
BT_1876	0	0	0	0
BT_1878	12	13	12	5	0.938246	0.918913	0.740344	0.545826	0.356891	0.176722	0.130196	0.148885	0.137875	0.154571	0.938246	0.867154	0.71787	0.503347	0.238886	0.112819	0.0741795	0.069238	0.0799939	0.0919302	0.938246	0.896971	0.809293	0.654437	0.270893	0.136885	0.109787	0.115744	0.100641	0.0971105	0.938246	0.89693	0.793862	0.588411	0.327802	0.180555	0.168784	0.127841	0.125344	0.0819148	52.8382	51.9049	53.2206	53.2234	0.38233
BT_1879	8	8	5	5	0.938246	0.884237	0.706373	0.522276	0.303215	0.145852	0.103315	0.141489	0.130989	0.168763	0.938246	0.858974	0.604053	0.441763	0.187235	0.0982238	0.0571385	0.0639876	0.0798112	0.0853964	0.938246	0.914733	0.825318	0.667396	0.214508	0.114174	0.0804643	0.0981084	0.0742758	0.0931733	0.938246	0.923571	0.796285	0.541748	0.252233	0.131099	0.0835921	0.0786163	0.0752357	0.0837384	52.1691	50.9138	53.0866	52.5231	0.917442
BT_1881	14	14	13	14	0.938246	0.901242	0.82596	0.65653	0.468336	0.289733	0.250767	0.382571	0.34601	0.32086	0.938246	0.892659	0.749871	0.584285	0.375617	0.243289	0.183735	0.225721	0.234246	0.224746	0.938246	0.905765	0.817227	0.660853	0.408533	0.242456	0.223874	0.263784	0.238511	0.272532	0.938246	0.89693	0.787007	0.641257	0.387716	0.251841	0.221252	0.238991	0.234338	0.216619	54.6371	53.1809	54.0914	53.8471	-0.545761
BT_1883	7	6	6	8	0.938246	0.918913	0.867108	0.66863	0.324582	0.171442	0.113004	0.150682	0.141403	0.155305	0.938246	0.875492	0.717117	0.545291	0.192625	0.102445	0.0545366	0.0503287	0.0553091	0.0699962	0.938246	0.871585	0.786388	0.635915	0.215103	0.109705	0.0795504	0.0699221	0.0587743	0.0653082	0.938246	0.89693	0.737834	0.644163	0.241342	0.144877	0.0767485	0.0644627	0.0598745	0.0481152	53.6898	51.999	52.7995	52.9219	-0.890256
BT_1884	10	9	11	7	0.938246	0.901242	0.742303	0.609043	0.370972	0.210739	0.157557	0.210731	0.167326	0.201127	0.938246	0.901497	0.738669	0.545691	0.308581	0.178145	0.118963	0.127838	0.136708	0.148621	0.938246	0.863439	0.779039	0.629972	0.320918	0.160571	0.119385	0.138677	0.113947	0.140201	0.938246	0.914517	0.825044	0.665605	0.349163	0.179424	0.138757	0.111025	0.126279	0.116468	53.3127	52.5632	53.2228	53.8364	-0.0898945
BT_1885	16	16	15	14	0.938246	0.892659	0.696034	0.491446	0.296549	0.144756	0.110092	0.137075	0.129632	0.157611	0.938246	0.858974	0.632211	0.450948	0.187331	0.10165	0.0597147	0.0621564	0.0827815	0.0923855	0.938246	0.871585	0.786388	0.635915	0.163918	0.0908015	0.070167	0.0803002	0.0753923	0.076406	0.938246	0.905638	0.76454	0.529426	0.214755	0.122529	0.101862	0.0806511	0.0921349	0.0933173	51.9245	51.0743	52.5714	52.1503	0.64692
BT_1886	13	12	8	10	0.938246	0.901242	0.688268	0.492221	0.309722	0.150976	0.122753	0.163289	0.152205	0.166254	0.938246	0.850946	0.646763	0.455538	0.213496	0.120384	0.072199	0.0749815	0.0973916	0.108203	0.938246	0.905765	0.817227	0.660853	0.219331	0.12076	0.0843457	0.0934093	0.0909249	0.0994461	0.938246	0.923571	0.790928	0.598492	0.232143	0.139162	0.104853	0.0833789	0.124463	0.103363	51.927	51.2123	53.0403	52.6964	1.11337
BT_1887	4	6	6	6	0.938246	0.928012	0.827402	0.61895	0.422868	0.416121	0.374179	0.605924	0.534508	0.61468	0.938246	0.867154	0.636916	0.47358	0.299463	0.311979	0.275543	0.401463	0.453803	0.458929	0.938246	0.863439	0.779039	0.629972	0.403873	0.29073	0.318156	0.365053	0.361735	0.587382	0.938246	0.923571	0.757493	0.74255	0.524865	0.587153	0.508728	0.517731	0.628556	0.592984	58.2432	50.9003	53.8226		-4.42061
BT_1889	1	3	2	2	0.938246	0.918913	0.702656	0.533053	0.289915	0.121797	0.084859	0.108872	0.0752843	0.0882569	0.938246	0.850946	0.976119	0.665615	0.324403	0.143355	0.0807054	0.0756459	0.0919612	0.129814	0.938246	0.863439	0.779039	0.629972	0.31563	0.114488	0.113743	0.0643679	0.0511326	0.0754461	0.938246	0.89693	1.08666	0.678498	0.431973	0.179669	0.171094	0.0879688	0.104362	0.0955745	52.3221	53.8592	53.2318	54.8399	0.909717
BT_1894	1	1	1	0																					0.938246	0.905765	0.817227	0.660853	0.571663	0.243133	0.179077	0.248611	0.183044	0.257813													55.4347
BT_1895	4	3	4	4	0.938246	0.892659	0.686187	0.5086	0.324511	0.149408	0.119359	0.138312	0.137093	0.166724	0.938246	0.858974	0.621625	0.442853	0.217115	0.101107	0.0697169	0.0655224	0.0791467	0.0869032	0.938246	0.863439	0.779039	0.629972	0.223622	0.146154	0.0948598	0.0853743	0.0909397	0.0876016	0.938246	0.923571	0.758594	0.505884	0.287852	0.16255	0.129661	0.0880677	0.0853536	0.0963044	52.1248	51.0893	52.7841	52.3942	0.659301
BT_1896	16	15	18	14	0.938246	0.909992	0.747748	0.493896	0.290289	0.134524	0.103186	0.1378	0.131463	0.14378	0.938246	0.901497	0.722068	0.489008	0.212149	0.114278	0.0662219	0.063788	0.0787856	0.0944785	0.938246	0.871585	0.786388	0.635915	0.169151	0.0963463	0.0705421	0.0798282	0.0705103	0.0747448	0.938246	0.871782	0.777176	0.477958	0.224832	0.122179	0.0837055	0.0755596	0.0828647	0.0797489	52.1116	51.7835	52.5959	51.9261	0.484343
BT_1897	1	2	2	1	0.938246	0.875974	0.78214	0.603195	0.340891	0.201128	0.158505	0.203618	0.206732	0.208864	0.938246	0.901497	0.638295	0.579235	0.274722	0.169377	0.123507	0.111465	0.195812	0.150086	0.938246	0.879886	0.793878	0.641971	0.286967	0.121683	0.0721426	0.0743325	0.0826468	0.0933399	0.938246	0.923571	0.851709	0.641873	0.336287	0.196492	0.176535	0.135112	0.200294	0.147444	53.1226	52.1745	53.1718	53.6112	0.0492048
BT_1899	1	0	0	0																					0.938246	0.879886	0.793878	0.641971	0.299261	0.128506	0.0692321	0.0639806	0.0654687	0.0657332													53.2885
BT_1904	4	4	1	2	0.938246	0.901242	0.82631	0.60871	0.3456	0.171443	0.116279	0.160322	0.147903	0.159284	0.938246	0.867154	0.742028	0.565917	0.336019	0.191432	0.154479	0.217067	0.255734	0.330615	0.938246	0.863439	0.779039	0.629972	0.574126	0.279173	0.257881	0.442192	0.434666	0.630871	0.938246	0.905638	0.77301	0.564434	0.292199	0.160221	0.157513	0.122157	0.0793915	0.129635	53.3633	52.5227	55.5821	52.7507	2.21887
BT_1905	1	1	2	1	0.938246	0.901242	0.811917	0.655088	0.370181	0.168662	0.135526	0.127016	0.145428	0.126469	0.938246	0.867154	0.711763	0.529348	0.266494	0.124323	0.0589765	0.0524145	0.0574245	0.0798242	0.938246	0.914733	0.825318	0.667396	0.360072	0.204261	0.0893402	0.108596	0.0685214	0.0721314	0.938246	0.905638	0.850415	0.722948	0.465446	0.174109	0.119659	0.0802832	0.0787847	0.0848484	53.8026	52.2107	54.0822	54.9888	0.279587
BT_1908	3	3	1	1	0.938246	0.901242	0.728435	0.626355	0.455021	0.282787	0.227531	0.297196	0.212832	0.209605	0.938246	0.883992	0.762675	0.520497	0.25398	0.14328	0.0925384	0.105808	0.0976657	0.136884	0.938246	0.896971	0.809293	0.654437	0.291802	0.161248	0.102903	0.114996	0.140739	0.125069	0.938246	0.871782	0.797438	0.637855	0.201771	0.133032	0.0564142	0.0419698	0.0495087	0.0469714	54.3094	52.2051	53.3203	52.8467	-0.989168
BT_1910	1	1	1	1	0.938246	0.892659	0.782401	0.561036	0.461044	0.258716	0.212057	0.261305	0.212633	0.205226											0.938246	0.871585	0.786388	0.635915	0.270834	0.192598	0.157046	0.111403	0.0975466	0.0567854											53.8968		53.2219		-0.674938
BT_1911	7	9	9	8	0.938246	0.909992	0.787592	0.704996	0.504374	0.310599	0.271792	0.304487	0.283823	0.289219	0.938246	0.850946	0.732328	0.573685	0.337492	0.200209	0.14331	0.124506	0.168834	0.15686	0.938246	0.871585	0.786388	0.635915	0.361907	0.218315	0.129714	0.126166	0.135428	0.135061	0.938246	0.905638	0.743662	0.705506	0.398129	0.248015	0.165862	0.124844	0.142498	0.149493	55.531	52.854	53.7033	54.4041	-1.82772
BT_1915	20	19	20	14	0.938246	0.875974	0.756083	0.528104	0.264533	0.118328	0.0875922	0.108736	0.102037	0.110976	0.938246	0.892659	0.721991	0.48503	0.199311	0.100425	0.0547162	0.0550026	0.0644228	0.0703122	0.938246	0.871585	0.786388	0.635915	0.197975	0.0962179	0.0635992	0.0630868	0.0581723	0.0544143	0.938246	0.880007	0.847735	0.570104	0.201792	0.0999787	0.0687485	0.0503396	0.0593074	0.0507715	52.2509	51.7275	52.7233	52.5842	0.472444
BT_1916	9	7	10	7	0.938246	0.884237	0.776991	0.529819	0.287004	0.125062	0.0879223	0.105521	0.113738	0.125478	0.938246	0.883992	0.820201	0.528271	0.239469	0.100616	0.0633295	0.082782	0.0840221	0.109452	0.938246	0.896971	0.809293	0.654437	0.210948	0.0995958	0.0615225	0.0749207	0.0720484	0.095792	0.938246	0.914517	0.864558	0.583002	0.232851	0.111413	0.0919392	0.075026	0.098503	0.0841922	52.4293	52.3639	52.9409	52.7895	0.51162
BT_1917	24	26	22	22	0.938246	0.884237	0.744704	0.473442	0.292989	0.144764	0.0976833	0.13247	0.120463	0.138066	0.938246	0.867154	0.735571	0.443317	0.212226	0.11631	0.0700406	0.0656613	0.0769408	0.0806655	0.938246	0.896971	0.809293	0.654437	0.246631	0.135521	0.0974849	0.0981186	0.0815421	0.0937162	0.938246	0.871782	0.790843	0.479413	0.232043	0.132859	0.0909397	0.0758205	0.0739488	0.0723477	51.9955	51.5437	53.1228	52.0307	1.12728
BT_1918	4	0	1	2	0.938246	0.884237	0.643617	0.411947	0.270826	0.118277	0.09217	0.113638	0.112876	0.112353	0.938246	0.850946	0.710554	0.470861	0.198516	0.105686	0.069817	0.0888155	0.104079	0.0989392																					51.1441	51.4799
BT_1922	1	1	0	1	0.938246	0.928012	0.77659	0.542262	0.294824	0.140116	0.103733	0.130439	0.127464	0.133485																					0.938246	0.871782	0.916728	0.651905	0.308104	0.155745	0.109888	0.0872782	0.0793224	0.0849639	52.566			53.691
BT_1923	17	17	14	14	0.938246	0.928012	0.832041	0.706895	0.510866	0.348636	0.241707	0.265242	0.158821	0.147237	0.938246	0.892659	0.765875	0.597223	0.38931	0.242299	0.168019	0.126102	0.093027	0.0903501	0.938246	0.896971	0.809293	0.654437	0.430553	0.243924	0.20207	0.176146	0.105376	0.0939909	0.938246	0.880007	0.844921	0.736492	0.44274	0.299948	0.261927	0.181745	0.108203	0.090588	56.3622	53.8975	54.6974	55.8463	-1.6648
BT_1924	5	7	5	8	0.938246	0.901242	0.852779	0.642446	0.449892	0.248652	0.136655	0.175931	0.155443	0.179804	0.938246	0.850946	0.802871	0.587204	0.32753	0.192561	0.113243	0.102162	0.116171	0.145348	0.938246	0.905765	0.817227	0.660853	0.363501	0.22286	0.147339	0.161627	0.15845	0.178365	0.938246	0.871782	0.898653	0.614816	0.33423	0.202477	0.130871	0.123991	0.0963663	0.101585	54.5582	53.1544	53.8866	53.6951	-0.671572
BT_1931	2	1	3	1	0.938246	0.892659	0.644738	0.543079	0.360161	0.241041	0.270617	0.294102	0.217709	0.2027	0.938246	0.850946	0.598921	0.550551	0.351021	0.210191	0.187361	0.169651	0.191517	0.210728	0.938246	0.914733	0.825318	0.667396	0.584567	0.281938	0.178952	0.217155	0.174546	0.172119											52.3207	52.1242	55.983		3.66228
BT_1934	16	16	17	12	0.938246	0.909992	0.746283	0.513	0.277616	0.130096	0.106783	0.131351	0.123562	0.136428	0.938246	0.867154	0.670036	0.461101	0.20201	0.0927325	0.0584125	0.0601954	0.0685099	0.0656006	0.938246	0.879886	0.793878	0.641971	0.167177	0.0822823	0.0601904	0.0553457	0.052275	0.0525513	0.938246	0.914517	0.788692	0.530315	0.202221	0.0884569	0.0754812	0.0601615	0.059003	0.0593521	52.1813	51.3696	52.6715	52.2183	0.490225
BT_1935	20	14	21	12	0.938246	0.909992	0.713131	0.551418	0.325547	0.150647	0.102602	0.121001	0.114927	0.123572	0.938246	0.850946	0.602955	0.420008	0.198937	0.102	0.0636964	0.0675337	0.0835822	0.0841061	0.938246	0.879886	0.793878	0.641971	0.189031	0.0991188	0.0703572	0.0745756	0.0688357	0.0686172	0.938246	0.905638	0.711841	0.442384	0.220804	0.111632	0.0928498	0.0690045	0.0862149	0.0721499	52.6134	50.8084	52.7411	51.5175	0.127764
BT_1936	16	14	16	10	0.938246	0.875974	0.631454	0.461348	0.29543	0.143985	0.10979	0.133486	0.143573	0.143355	0.938246	0.883992	0.656187	0.468002	0.225885	0.106153	0.0731233	0.069495	0.0817372	0.0830873	0.938246	0.863439	0.779039	0.629972	0.195398	0.10819	0.0743115	0.0783376	0.0765598	0.0787481	0.938246	0.871782	0.697733	0.454277	0.218722	0.0931213	0.0742064	0.0620953	0.0590221	0.0756295	51.4424	51.4462	52.6314	51.497	1.18896
BT_1938	4	3	2	1	0.938246	0.892659	0.768437	0.541459	0.343758	0.166308	0.120777	0.151657	0.159913	0.168688	0.938246	0.858974	0.753767	0.537474	0.239537	0.137083	0.0856935	0.0884747	0.10357	0.0883137																					52.7338	52.2234
BT_1939	6	4	8	6	0.938246	0.875974	0.678135	0.496832	0.308858	0.166694	0.122816	0.153077	0.137827	0.152531	0.938246	0.850946	0.616358	0.429537	0.254367	0.130277	0.0759071	0.0741652	0.0774778	0.0931213	0.938246	0.863439	0.779039	0.629972	0.209067	0.1127	0.0651019	0.0827903	0.0735143	0.0762764	0.938246	0.923571	0.694842	0.486849	0.203365	0.126044	0.109416	0.0728346	0.0852417	0.0732562	51.9503	51.1349	52.6922	51.6781	0.741925
BT_1940	2	2	1	0																					0.938246	0.871585	0.786388	0.635915	0.180697	0.102912	0.0671661	0.0913507	0.0615217	0.0766313	0.938246	0.89693	0.849206	0.503418	0.247115	0.138076	0.139496	0.0723519	0.0523428	0.0850531			52.6416	52.4149
BT_1955	14	15	9	9	0.938246	0.875974	0.702053	0.491598	0.307644	0.149862	0.098641	0.13708	0.135676	0.157963	0.938246	0.858974	0.694171	0.491623	0.242408	0.12665	0.0711722	0.0763104	0.0756994	0.0905132	0.938246	0.905765	0.817227	0.660853	0.239176	0.118907	0.0839086	0.0820644	0.0844025	0.0740781	0.938246	0.914517	0.740305	0.534935	0.256616	0.148012	0.124322	0.0973	0.0937819	0.102011	51.9844	51.7732	53.1455	52.3075	1.1611
BT_1956	2	3	2	0	0.938246	0.928012	0.855727	0.669448	0.438655	0.18007	0.111157	0.160704	0.136864	0.130067	0.938246	0.892659	0.684958	0.569714	0.266431	0.102746	0.0665056	0.0603467	0.0709092	0.0784224	0.938246	0.879886	0.793878	0.641971	0.299572	0.147844	0.102233	0.129656	0.119888	0.168161											54.4485	52.331	53.1798		-1.26864
BT_1967	1	1	1	2																					0.938246	0.896971	0.809293	0.654437	0.28746	0.154255	0.0902451	0.108851	0.133461	0.124151	0.938246	0.888388	1.30009	0.718413	0.58072	0.294002	0.302079	0.185644	0.259094	0.254963			53.2912	56.3463
BT_1968	3	2	1	1	0.938246	0.892659	0.638331	0.460969	0.252636	0.113305	0.093846	0.129633	0.110747	0.148529	0.938246	0.858974	0.668523	0.498943	0.223006	0.124509	0.0989528	0.106077	0.116311	0.121693	0.938246	0.879886	0.793878	0.641971	0.298238	0.191623	0.175669	0.183857	0.206979	0.224357	0.938246	0.888388	0.730748	0.482206	0.165709	0.10645	0.111918	0.0777178	0.0647547	0.0775172	51.3183	51.5506	53.1461	51.5982	1.82781
BT_1969	44	39	36	37	0.938246	0.909992	0.800099	0.646125	0.377973	0.129339	0.0927849	0.118895	0.116192	0.130855	0.938246	0.858974	0.7386	0.556254	0.287907	0.101822	0.0579315	0.0584603	0.0663877	0.0748025	0.938246	0.888346	0.801511	0.648144	0.303768	0.104369	0.0723922	0.0749544	0.0653448	0.0702756	0.938246	0.888388	0.841587	0.71686	0.321151	0.108309	0.0725098	0.0579102	0.0641065	0.060141	53.6717	52.4951	53.3178	53.8917	-0.353908
BT_1971	19	16	19	13	0.938246	0.909992	0.748452	0.531947	0.324772	0.155978	0.118137	0.153957	0.147996	0.153693	0.938246	0.858974	0.671594	0.485174	0.241215	0.139373	0.0908565	0.082075	0.106437	0.102598	0.938246	0.879886	0.793878	0.641971	0.270012	0.145599	0.105564	0.100055	0.103226	0.111328	0.938246	0.89693	0.799338	0.602095	0.303444	0.171531	0.120861	0.100296	0.0985589	0.0775812	52.5245	51.6154	53.0987	53.1803	0.574229
BT_1972	20	15	14	6	0.938246	0.928012	0.756012	0.558125	0.362661	0.179561	0.137986	0.164632	0.153289	0.16462	0.938246	0.867154	0.669035	0.468805	0.225831	0.106119	0.0665909	0.0726051	0.0862747	0.106931	0.938246	0.888346	0.801511	0.648144	0.232013	0.109903	0.0847476	0.0866263	0.0802297	0.106382	0.938246	0.880007	0.758512	0.571264	0.309317	0.178685	0.184078	0.154824	0.127796	0.122175	52.9777	51.4472	52.9563	52.8147	-0.0213396
BT_1973	31	31	27	27	0.938246	0.918913	0.811526	0.679878	0.467921	0.300682	0.207064	0.138924	0.127533	0.136523	0.938246	0.892659	0.797314	0.624791	0.412905	0.265965	0.163319	0.0747355	0.0865994	0.0820981	0.938246	0.863439	0.779039	0.629972	0.392984	0.251175	0.143434	0.0875755	0.0766395	0.0828716	0.938246	0.888388	0.816382	0.703382	0.399848	0.275879	0.158498	0.0712151	0.065886	0.0674576	55.3728	54.4787	54.1893	54.9522	-1.18348
BT_1974	14	14	12	12	0.938246	0.918913	0.715061	0.497006	0.310739	0.141726	0.100016	0.139068	0.126834	0.139965	0.938246	0.875492	0.6909	0.499692	0.236603	0.118274	0.07185	0.0647721	0.0795847	0.0829701	0.938246	0.863439	0.779039	0.629972	0.253487	0.121308	0.0741732	0.0714274	0.0670398	0.0691302	0.938246	0.914517	0.823316	0.566791	0.249826	0.121039	0.0712581	0.071336	0.067332	0.0607374	52.144	51.8079	52.9142	52.7356	0.770185
BT_1975	14	11	7	4	0.938246	0.884237	0.706777	0.526047	0.311091	0.155691	0.106528	0.128877	0.12648	0.151142	0.938246	0.892659	0.699616	0.473896	0.198303	0.121768	0.0626512	0.0691009	0.0762255	0.0921326	0.938246	0.914733	0.825318	0.667396	0.232472	0.110283	0.0797317	0.0724606	0.0859167	0.121362	0.938246	0.89693	0.699692	0.490581	0.181109	0.10622	0.0794101	0.07494	0.0871834	0.0795207	52.2837	51.566	53.1451	51.5882	0.861365
BT_1976a	9	9	10	8	0.938246	0.901242	0.725624	0.568877	0.351556	0.177521	0.118591	0.149284	0.140197	0.149379	0.938246	0.901497	0.69939	0.516967	0.244108	0.119158	0.0741621	0.0740155	0.0885063	0.107162	0.938246	0.905765	0.817227	0.660853	0.241372	0.113037	0.0818558	0.0773011	0.0752411	0.0768166	0.938246	0.914517	0.821875	0.59984	0.258468	0.151782	0.119287	0.0942121	0.0966735	0.0959326	52.8958	51.9708	53.1529	52.9355	0.257107
BT_1977	7	6	7	6	0.938246	0.892659	0.779097	0.498989	0.289839	0.13696	0.10317	0.125486	0.117952	0.132595	0.938246	0.901497	0.699801	0.463814	0.198911	0.0980792	0.0549385	0.0625845	0.0627734	0.0733776	0.938246	0.871585	0.786388	0.635915	0.169649	0.0887725	0.0628766	0.062793	0.0599566	0.0667022	0.938246	0.914517	0.793466	0.500846	0.232184	0.0976037	0.0821622	0.0753593	0.0737049	0.0681187	52.2632	51.5355	52.6056	52.1657	0.342424
BT_1979	18	17	16	17	0.938246	0.892659	0.818807	0.664273	0.477027	0.297555	0.237167	0.397403	0.320544	0.366469	0.938246	0.892659	0.717412	0.577061	0.361955	0.248559	0.183832	0.235618	0.249728	0.286791	0.938246	0.905765	0.817227	0.660853	0.423116	0.284787	0.252966	0.346814	0.29024	0.408481	0.938246	0.888388	0.820224	0.66173	0.405557	0.282544	0.226865	0.244166	0.234035	0.278904	54.7784	52.8297	54.1963	54.2402	-0.58209
BT_1984	0	1	1	0																					0.938246	0.888346	0.801511	0.648144	0.446715	0.180414	0.128863	0.112444	0.175535	0.11948													54.2402
BT_1986	4	2	1	0	0.938246	0.884237	0.752661	0.523734	0.406928	0.196971	0.134632	0.148237	0.1391	0.151124											0.938246	0.905765	0.817227	0.660853	0.205861	0.100136	0.0853255	0.0897486	0.0807283	0.0980405											53.0889		52.9753		-0.113562
BT_1998	32	30	31	24	0.938246	0.928012	0.730553	0.499274	0.311573	0.147525	0.112459	0.144374	0.145532	0.161194	0.938246	0.875492	0.66765	0.474829	0.215574	0.114329	0.069763	0.0755986	0.0872523	0.094465	0.938246	0.888346	0.801511	0.648144	0.207556	0.100263	0.0715248	0.0820739	0.0786923	0.0772883	0.938246	0.923571	0.819438	0.564506	0.270946	0.133755	0.115527	0.0905616	0.093308	0.097887	52.1834	51.4675	52.8664	52.7693	0.682993
BT_1999	0	0	1	0											0.938246	0.850946	0.737165	0.572595	0.252619	0.114556	0.0693524	0.0563477	0.0717867	0.0727089																						52.429
BT_2001	8	7	6	4	0.938246	0.884237	0.695512	0.508334	0.341449	0.155216	0.117082	0.13444	0.140448	0.136875	0.938246	0.901497	0.708622	0.539916	0.266648	0.158707	0.101555	0.0945631	0.125476	0.107981	0.938246	0.905765	0.817227	0.660853	0.244855	0.132751	0.0858691	0.0946541	0.103009	0.0871986	0.938246	0.888388	0.673483	0.495232	0.221699	0.145711	0.105144	0.0847358	0.123319	0.0871342	52.2883	52.2525	53.1653	51.6483	0.876921
BT_2003	0	0	2	1	0.938246	0.928012	0.75598	0.558799	0.36198	0.177012	0.16622	0.19335	0.225655	0.25241																															52.7799
BT_2006	8	8	8	7	0.938246	0.875974	0.762645	0.623013	0.451808	0.209876	0.16198	0.213549	0.206859	0.233929	0.938246	0.875492	0.776344	0.647073	0.330601	0.176223	0.111807	0.128096	0.154145	0.168258	0.938246	0.888346	0.801511	0.648144	0.25892	0.128567	0.10779	0.111825	0.121038	0.0984743	0.938246	0.888388	0.818173	0.641472	0.334908	0.177324	0.139811	0.120496	0.148319	0.132818	53.9289	53.3596	53.074	53.5348	-0.854867
BT_2007	5	5	5	5	0.938246	0.875974	0.693622	0.487158	0.248989	0.108438	0.0846943	0.103831	0.10198	0.102382	0.938246	0.883992	0.680168	0.514222	0.218004	0.101658	0.0598315	0.0485773	0.0587112	0.0629332	0.938246	0.896971	0.809293	0.654437	0.153439	0.0742539	0.0473434	0.0590227	0.0516513	0.0489335	0.938246	0.880007	0.76563	0.554047	0.203727	0.107967	0.0974647	0.0641946	0.0761707	0.0696183	51.7216	51.813	52.7597	52.2418	1.03817
BT_2008	24	25	21	23	0.938246	0.918913	0.822249	0.673025	0.39118	0.14492	0.0986657	0.137105	0.125116	0.147122	0.938246	0.850946	0.736403	0.551722	0.273407	0.105746	0.0657855	0.0624866	0.0726026	0.0856881	0.938246	0.905765	0.817227	0.660853	0.274609	0.104894	0.0712699	0.0783121	0.0713483	0.0764523	0.938246	0.871782	0.815255	0.653902	0.282557	0.111659	0.0820286	0.0690756	0.0687153	0.0706387	53.9753	52.3732	53.2951	53.2798	-0.680228
BT_2012	11	12	8	6	0.938246	0.909992	0.797323	0.615145	0.368275	0.139042	0.095163	0.125443	0.115369	0.133524	0.938246	0.892659	0.762908	0.578398	0.333462	0.134368	0.0673048	0.0647611	0.0750149	0.089287	0.938246	0.863439	0.779039	0.629972	0.285858	0.105428	0.0753084	0.0765587	0.0882266	0.14333	0.938246	0.888388	0.813091	0.667569	0.352723	0.123688	0.102443	0.0707049	0.0762518	0.0790775	53.4526	53.0212	52.9613	53.7518	-0.491284
BT_2013	5	6	5	3	0.938246	0.875974	0.7767	0.526295	0.402169	0.180394	0.126547	0.163152	0.128555	0.143777	0.938246	0.858974	0.780275	0.600377	0.343619	0.202971	0.107688	0.088436	0.120614	0.110148	0.938246	0.888346	0.801511	0.648144	0.275859	0.155627	0.0962985	0.0982227	0.0833912	0.093806	0.938246	0.880007	0.806102	0.629009	0.333538	0.16339	0.147366	0.114154	0.130707	0.122816	53.1055	53.3468	53.2398	53.4151	0.134248
BT_2016	18	17	15	14	0.938246	0.892659	0.659647	0.432776	0.258942	0.119122	0.0888986	0.118007	0.11399	0.136322	0.938246	0.875492	0.637191	0.429237	0.191781	0.101674	0.0624813	0.0632517	0.0736526	0.0790234	0.938246	0.888346	0.801511	0.648144	0.178363	0.0847892	0.0564486	0.0693556	0.0650387	0.0625259	0.938246	0.89693	0.712965	0.457002	0.199426	0.105373	0.083198	0.0772326	0.0754314	0.0830557	51.2781	51.0341	52.765	51.5125	1.48688
BT_2017	8	7	8	8	0.938246	0.875974	0.735383	0.555811	0.284652	0.149963	0.113084	0.118941	0.113419	0.121403	0.938246	0.875492	0.753033	0.526179	0.201317	0.0923413	0.0619372	0.0572939	0.0714289	0.0683029	0.938246	0.896971	0.809293	0.654437	0.224621	0.113536	0.0832906	0.080725	0.0701836	0.0786417	0.938246	0.905638	0.758229	0.57989	0.226112	0.115339	0.0767084	0.0650772	0.054956	0.0561675	52.4671	52.0282	53.0182	52.5187	0.551121
BT_2018	7	4	6	4	0.938246	0.901242	0.74941	0.572549	0.368175	0.200505	0.150936	0.217117	0.178104	0.206746	0.938246	0.883992	0.73756	0.552081	0.313883	0.190446	0.136128	0.110955	0.154859	0.143035	0.938246	0.905765	0.817227	0.660853	0.375701	0.217788	0.147026	0.172936	0.182046	0.160846	0.938246	0.923571	0.832493	0.645761	0.326003	0.198029	0.126942	0.10531	0.141123	0.12375	53.0126	52.6418	53.9474	53.6256	0.934829
BT_2030	4	6	5	2	0.938246	0.901242	0.790822	0.576163	0.384734	0.225075	0.17965	0.255337	0.239482	0.229233	0.938246	0.858974	0.688067	0.560128	0.315064	0.181074	0.12412	0.139575	0.156652	0.175392	0.938246	0.879886	0.793878	0.641971	0.36255	0.197475	0.144464	0.201651	0.15784	0.238722	0.938246	0.880007	0.847369	0.843194	0.534468	0.329913	0.273859	0.294055	0.3526	0.331413	53.2283	52.4084	53.5372	56.6728	0.308894
BT_2032	5	3	3	2	0.938246	0.901242	0.741662	0.573697	0.352039	0.171926	0.121949	0.153489	0.141665	0.166462	0.938246	0.858974	0.621816	0.468916	0.243064	0.10776	0.0715677	0.0610008	0.0825106	0.0862995	0.938246	0.914733	0.825318	0.667396	0.396578	0.234194	0.190304	0.156669	0.104203	0.0945082	0.938246	0.880007	0.721423	0.530441	0.261791	0.135063	0.105751	0.098185	0.11534	0.0736044	52.9436	51.345	54.4694	52.1958	1.52575
BT_2033	5	5	4	4	0.938246	0.884237	0.685206	0.504331	0.278754	0.143303	0.140329	0.168228	0.141976	0.120497	0.938246	0.901497	0.836242	0.603912	0.365313	0.177286	0.123159	0.0940199	0.113712	0.134236	0.938246	0.888346	0.801511	0.648144	0.209487	0.100534	0.0485679	0.0543662	0.0422909	0.0616988	0.938246	0.888388	0.60185	0.618851	0.402022	0.212505	0.125941	0.101393	0.112512	0.168046	51.8752	53.593	52.9117	53.214	1.03644
BT_2034	8	8	7	10	0.938246	0.875974	0.77176	0.519608	0.302502	0.134204	0.0873322	0.1178	0.11031	0.111924	0.938246	0.883992	0.71752	0.507595	0.211697	0.105294	0.0590415	0.058584	0.0692245	0.0707285	0.938246	0.888346	0.801511	0.648144	0.229516	0.0987963	0.0666436	0.0694659	0.0629938	0.058264	0.938246	0.905638	0.873862	0.600421	0.272586	0.138558	0.0865972	0.0788705	0.0594919	0.0687775	52.4421	51.8687	52.9774	53.1618	0.535321
BT_2035	16	17	16	10	0.938246	0.884237	0.69808	0.481823	0.291951	0.12925	0.0933837	0.120191	0.115501	0.135417	0.938246	0.883992	0.679258	0.476551	0.221349	0.116119	0.0626038	0.0616308	0.072275	0.0831184	0.938246	0.905765	0.817227	0.660853	0.186545	0.093566	0.0587855	0.073558	0.0656667	0.0651103	0.938246	0.923571	0.760062	0.491162	0.229409	0.135577	0.0817915	0.0798872	0.0875799	0.0752003	51.8703	51.5905	52.9286	52.0262	1.05829
BT_2036	2	2	2	2	0.938246	0.918913	0.621233	0.430014	0.257557	0.11714	0.0845139	0.115804	0.108575	0.120915	0.938246	0.858974	0.622045	0.432796	0.181146	0.103654	0.066788	0.0813034	0.0929703	0.112047	0.938246	0.888346	0.801511	0.648144	0.128933	0.0665393	0.043097	0.0492382	0.0402096	0.0437984	0.938246	0.923571	0.686733	0.521108	0.21973	0.116194	0.0788558	0.0786625	0.0792764	0.0787949	51.1537	50.8783	52.6264	51.9055	1.47263
BT_2038	2	1	1	2	0.938246	0.875974	0.645585	0.392765	0.265182	0.123079	0.113604	0.138174	0.121606	0.119062	0.938246	0.901497	0.977655	0.493605	0.190796	0.117669	0.0641153	0.08471	0.0990849	0.128392											0.938246	0.905638	0.860688	0.411705	0.176206	0.0952723	0.0905111	0.0944157	0.10028	0.106513	50.956	52.1803		51.5912
BT_2039	0	0	1	0																					0.938246	0.896971	0.809293	0.654437	0.293942	0.127836	0.151252	0.150198	0.0715872	0.125933													53.3089
BT_2040	0	0	0	0
BT_2041	0	1	0	0																					0.938246	0.863439	0.779039	0.629972	0.313126	0.131963	0.0737889	0.119751	0.127996	0.186034													53.0623
BT_2042	11	10	10	10	0.938246	0.909992	0.784855	0.612548	0.288834	0.143932	0.100519	0.121422	0.108641	0.106282	0.938246	0.858974	0.689237	0.4851	0.191748	0.107228	0.062433	0.0574611	0.065692	0.079021	0.938246	0.871585	0.786388	0.635915	0.221831	0.106404	0.066871	0.0673405	0.0604009	0.0561281	0.938246	0.888388	0.820103	0.586821	0.204248	0.0945821	0.0659225	0.0587431	0.0744162	0.0650736	53.0166	51.529	52.8291	52.5906	-0.187408
BT_2043	3	3	3	2	0.938246	0.918913	0.762196	0.549289	0.38051	0.19234	0.165317	0.206804	0.163965	0.183968	0.938246	0.858974	0.717805	0.494118	0.265584	0.160121	0.102073	0.0983976	0.10482	0.130258	0.938246	0.888346	0.801511	0.648144	0.230239	0.111391	0.108869	0.090451	0.0737078	0.117435	0.938246	0.880007	0.759028	0.525529	0.298595	0.158871	0.136338	0.120167	0.105882	0.110436	53.0136	51.9421	52.946	52.4743	-0.067682
BT_2046	2	1	1	1	0.938246	0.928012	0.676622	0.506938	0.345765	0.227802	0.181144	0.164891	0.15352	0.145271	0.938246	0.850946	0.735475	0.561678	0.296608	0.150685	0.103283	0.0921179	0.0903459	0.119781	0.938246	0.888346	0.801511	0.648144	0.233469	0.127895	0.100638	0.064597	0.0603953	0.0709833	0.938246	0.914517	0.682345	0.641819	0.343317	0.234686	0.119769	0.175138	0.199046	0.17657	52.3833	52.5687	53.0323	53.2355	0.648975
BT_2048	2	4	2	2	0.938246	0.928012	0.727887	0.661349	0.426089	0.188176	0.133444	0.136074	0.135423	0.135791	0.938246	0.867154	0.645598	0.492206	0.288449	0.136322	0.0741777	0.083138	0.0726779	0.070488	0.938246	0.871585	0.786388	0.635915	0.165667	0.0999032	0.0694725	0.0782014	0.0987564	0.0738221	0.938246	0.888388	0.792133	0.594207	0.325951	0.138591	0.137992	0.104168	0.1101	0.102222	54.0559	51.8547	52.5766	53.1199	-1.4793
BT_2049	9	9	8	10	0.938246	0.892659	0.710574	0.455329	0.278645	0.12815	0.088133	0.124348	0.105777	0.134289	0.938246	0.875492	0.746828	0.479151	0.192411	0.105368	0.059188	0.0665542	0.0720912	0.0775236	0.938246	0.863439	0.779039	0.629972	0.183871	0.099102	0.0697499	0.0786631	0.0707684	0.0695226	0.938246	0.871782	0.75779	0.510648	0.231722	0.104395	0.0795401	0.0661948	0.079445	0.0641328	51.7082	51.7207	52.5865	52.0768	0.878258
BT_2050	10	14	8	9	0.938246	0.875974	0.78131	0.619448	0.450468	0.249147	0.154724	0.138145	0.117138	0.120643	0.938246	0.901497	0.732484	0.590179	0.323464	0.177542	0.10235	0.0759945	0.082823	0.0944582	0.938246	0.863439	0.779039	0.629972	0.43395	0.241997	0.154565	0.130728	0.084403	0.0837987	0.938246	0.914517	0.810942	0.700006	0.459021	0.279925	0.167043	0.108997	0.081406	0.0804958	54.4365	53.055	54.4463	55.3731	0.00971719
BT_2051	6	7	3	6	0.938246	0.909992	0.748962	0.532626	0.271404	0.127596	0.0985133	0.113067	0.107106	0.122329	0.938246	0.892659	0.864936	0.576154	0.236566	0.109016	0.0629514	0.0643366	0.0669416	0.0811122	0.938246	0.863439	0.779039	0.629972	0.231794	0.118968	0.084808	0.0760805	0.062555	0.0663862	0.938246	0.914517	0.836711	0.547822	0.210857	0.119584	0.0809213	0.0694355	0.0575548	0.0628806	52.3173	52.7875	52.8158	52.4961	0.498515
BT_2052	6	6	6	4	0.938246	0.918913	0.705097	0.480913	0.338369	0.160077	0.126513	0.15837	0.165917	0.181646	0.938246	0.875492	0.683738	0.485127	0.239002	0.137239	0.0793817	0.0874422	0.094231	0.121106	0.938246	0.871585	0.786388	0.635915	0.137962	0.0760779	0.0631182	0.0749459	0.063908	0.0709869	0.938246	0.871782	0.679213	0.417755	0.209873	0.123184	0.0896857	0.0924456	0.0853684	0.101058	52.054	51.6645	52.4914	51.1455	0.437394
BT_2053	8	10	9	9	0.938246	0.875974	0.718947	0.505265	0.338909	0.172651	0.132721	0.252123	0.220456	0.254782	0.938246	0.858974	0.720788	0.504706	0.24439	0.14301	0.094791	0.131392	0.153446	0.178439	0.938246	0.863439	0.779039	0.629972	0.239505	0.129504	0.095553	0.103834	0.103947	0.137728	0.938246	0.89693	0.761588	0.577366	0.286701	0.148676	0.116487	0.126807	0.118833	0.121815	52.0633	51.801	52.7775	52.7033	0.714214
BT_2054	1	1	1	1	0.938246	0.884237	0.934787	0.774817	0.604079	0.360638	0.216774	0.3973	0.343364	0.351742	0.938246	0.883992	0.627	0.434839	0.199721	0.112783	0.0745761	0.0760935	0.135539	0.131929	0.938246	0.863439	0.779039	0.629972	0.165282	0.0909217	0.0718749	0.0827743	0.10835	0.116192	0.938246	0.888388	0.685693	0.584489	0.289224	0.192423	0.1549	0.0955129	0.117257	0.0865012	57.1288	50.9631	52.4773	52.6748	-4.65149
BT_2055	8	6	5	6	0.938246	0.875974	0.6611	0.448797	0.280324	0.138701	0.112766	0.157898	0.152408	0.180051	0.938246	0.901497	0.772813	0.538209	0.258702	0.139357	0.0805962	0.0828072	0.0953144	0.115518	0.938246	0.863439	0.779039	0.629972	0.206893	0.117086	0.0794567	0.0946034	0.0705551	0.080933	0.938246	0.923571	0.688802	0.527479	0.258947	0.157873	0.114422	0.111463	0.0972204	0.0999442	51.3461	52.4101	52.6835	52.1171	1.33741
BT_2056	3	3	4	2	0.938246	0.909992	0.756882	0.520701	0.326184	0.17638	0.118305	0.140045	0.122111	0.122446	0.938246	0.883992	0.694226	0.469948	0.239022	0.140391	0.0847128	0.0696467	0.0883832	0.080345	0.938246	0.896971	0.809293	0.654437	0.250024	0.128203	0.119126	0.0757789	0.0883734	0.0661894	0.938246	0.923571	0.79288	0.585161	0.28835	0.184854	0.157339	0.0901638	0.0764264	0.0752558	52.602	51.6868	53.1547	53.0659	0.552602
BT_2057	0	1	3	0																					0.938246	0.888346	0.801511	0.648144	0.354603	0.184692	0.131912	0.109792	0.134541	0.0861018													53.7458
BT_2058	13	13	7	12	0.938246	0.875974	0.748887	0.622887	0.411983	0.154918	0.104678	0.13877	0.127017	0.134663	0.938246	0.867154	0.741514	0.551058	0.3073	0.118407	0.0875741	0.0667718	0.0800498	0.0834287	0.938246	0.905765	0.817227	0.660853	0.318116	0.10762	0.0638475	0.0730243	0.068417	0.063882	0.938246	0.914517	0.894736	0.663041	0.340088	0.157662	0.115987	0.0911576	0.0854439	0.0809806	53.6083	52.5967	53.5274	53.9177	-0.0809606
BT_2059	11	10	8	7	0.938246	0.909992	0.785729	0.588363	0.410244	0.198527	0.138824	0.188217	0.172515	0.19704	0.938246	0.892659	0.755789	0.580715	0.311729	0.163348	0.0983902	0.102979	0.101391	0.13657	0.938246	0.896971	0.809293	0.654437	0.222096	0.114924	0.0941027	0.0993586	0.101103	0.0899481	0.938246	0.89693	0.853899	0.63707	0.282915	0.159077	0.125333	0.124516	0.112701	0.122653	53.5383	52.8719	52.9796	53.2938	-0.558672
BT_2064	8	8	9	2	0.938246	0.901242	0.749719	0.544013	0.373324	0.161974	0.106336	0.142471	0.126565	0.160677	0.938246	0.850946	0.724333	0.498307	0.314563	0.0974953	0.0687741	0.0699065	0.0611984	0.0699135	0.938246	0.914733	0.825318	0.667396	0.252359	0.110457	0.0990006	0.0888032	0.096255	0.100177	0.938246	0.89693	0.851038	0.53379	0.252689	0.0985846	0.0863049	0.0704076	0.0713844	0.0933261	52.906	52.2309	53.2298	52.5627	0.323866
BT_2065	3	1	2	1											0.938246	0.850946	0.632685	0.471742	0.232525	0.117005	0.0911622	0.068989	0.110605	0.0958534	0.938246	0.879886	0.793878	0.641971	0.186975	0.0907656	0.0738915	0.0719572	0.0598688	0.0696369	0.938246	0.914517	0.824183	0.559537	0.293111	0.13902	0.13831	0.0932897	0.124146	0.107328		51.3161	52.7301	52.8291
BT_2070	24	24	24	21	0.938246	0.909992	0.815046	0.661643	0.453549	0.163461	0.1052	0.112106	0.107434	0.128599	0.938246	0.867154	0.757035	0.571412	0.371451	0.118298	0.0660879	0.0567311	0.0669245	0.0688362	0.938246	0.896971	0.809293	0.654437	0.419084	0.110966	0.07222	0.0723229	0.0624791	0.0755259	0.938246	0.923571	0.818551	0.727314	0.420947	0.117375	0.082959	0.0618296	0.0646743	0.0584557	54.3791	53.1287	54.0181	54.499	-0.361039
BT_2071	16	18	16	16	0.938246	0.901242	0.78235	0.609759	0.408378	0.235519	0.166933	0.224328	0.177239	0.170955	0.938246	0.892659	0.725719	0.57015	0.331188	0.199858	0.13013	0.134915	0.128127	0.110396	0.938246	0.914733	0.825318	0.667396	0.420755	0.264725	0.191889	0.22462	0.154524	0.133909	0.938246	0.89693	0.809839	0.639645	0.377165	0.220322	0.16508	0.145348	0.128577	0.0926205	53.8172	52.9146	54.638	54.0132	0.820778
BT_2072	27	24	25	24	0.938246	0.901242	0.742769	0.484661	0.2793	0.13417	0.0956842	0.114448	0.110079	0.122078	0.938246	0.850946	0.685584	0.437038	0.198856	0.0981434	0.0610265	0.0620946	0.0739912	0.0780246	0.938246	0.914733	0.825318	0.667396	0.223545	0.108003	0.0675854	0.074433	0.0680679	0.0806783	0.938246	0.888388	0.732484	0.436692	0.175963	0.0899626	0.0709047	0.0585493	0.0701339	0.063788	52.0376	51.2493	53.1362	51.4064	1.09864
BT_2073	2	1	2	1	0.938246	0.909992	0.708269	0.471751	0.19455	0.0717449	0.0497181	0.0692746	0.0651506	0.0979347											0.938246	0.914733	0.825318	0.667396	0.237052	0.107798	0.0572237	0.0804601	0.0681808	0.0733438	0.938246	0.871782	0.812545	0.580564	0.314514	0.157642	0.126458	0.0766984	0.110206	0.0994812	51.5642		53.1953	53.0783	1.63106
BT_2074	18	20	18	19	0.938246	0.918913	0.760853	0.508428	0.261395	0.119916	0.0810398	0.10586	0.10215	0.116527	0.938246	0.850946	0.683397	0.441149	0.171666	0.0884079	0.0502771	0.0522212	0.0574146	0.063728	0.938246	0.871585	0.786388	0.635915	0.156985	0.0733782	0.0531313	0.0608757	0.0523535	0.0576935	0.938246	0.914517	0.726969	0.468472	0.189365	0.0967647	0.0670244	0.059359	0.0561943	0.0596168	52.1802	51.2003	52.5609	51.651	0.380641
BT_2075	6	6	7	6	0.938246	0.928012	0.806628	0.620789	0.373711	0.142312	0.0986736	0.111997	0.104785	0.123503	0.938246	0.867154	0.725306	0.519007	0.269384	0.119727	0.0609476	0.0596956	0.0630362	0.0686905	0.938246	0.863439	0.779039	0.629972	0.272019	0.12109	0.0593711	0.0613034	0.0494588	0.0599195	0.938246	0.905638	0.825627	0.610152	0.273329	0.124975	0.0744511	0.0658096	0.0641627	0.0676553	53.593	52.2082	53.0238	53.0897	-0.569273
BT_2076	7	8	9	7	0.938246	0.892659	0.75491	0.555094	0.308831	0.135167	0.089942	0.115757	0.111109	0.121495	0.938246	0.875492	0.739234	0.511084	0.24906	0.107102	0.0636054	0.0589883	0.0596022	0.0719882	0.938246	0.896971	0.809293	0.654437	0.222207	0.109259	0.0595534	0.0602604	0.0645396	0.0622374	0.938246	0.871782	0.759236	0.523473	0.245624	0.123211	0.062323	0.0587373	0.0639897	0.057628	52.6424	52.1119	53.0241	52.2624	0.381693
BT_2077	24	19	16	11	0.938246	0.892659	0.69103	0.502317	0.293374	0.152081	0.106663	0.131163	0.132665	0.14484	0.938246	0.875492	0.654508	0.48445	0.216879	0.105746	0.0735647	0.0608282	0.0778093	0.0798392	0.938246	0.879886	0.793878	0.641971	0.220682	0.0961877	0.0690827	0.0775522	0.0603487	0.0733642	0.938246	0.89693	0.716164	0.477384	0.184523	0.103629	0.0920192	0.0719449	0.0921925	0.0762412	51.988	51.4971	52.8614	51.581	0.87342
BT_2079	9	9	9	9	0.938246	0.901242	0.77327	0.564986	0.364076	0.189501	0.157035	0.225689	0.2048	0.20812	0.938246	0.875492	0.834159	0.558535	0.322738	0.197103	0.139924	0.136185	0.163349	0.151525	0.938246	0.914733	0.825318	0.667396	0.288878	0.182659	0.146127	0.17298	0.152132	0.168478	0.938246	0.923571	0.848339	0.681974	0.336632	0.199095	0.15212	0.158695	0.165026	0.153311	52.9513	52.9961	53.4005	53.8521	0.449263
BT_2080	7	6	10	2	0.938246	0.892659	0.701838	0.496342	0.284545	0.121182	0.0879304	0.124216	0.11575	0.143713	0.938246	0.858974	0.678788	0.493174	0.186587	0.0850807	0.0449118	0.0505006	0.0697986	0.0811246	0.938246	0.871585	0.786388	0.635915	0.210132	0.11149	0.0742694	0.0823377	0.0848943	0.0940852	0.938246	0.914517	0.607518	0.42429	0.193194	0.128767	0.115681	0.129248	0.148742	0.170514	51.93	51.4961	52.7442	50.7541	0.814208
BT_2085	18	18	19	17	0.938246	0.875974	0.719677	0.522718	0.299157	0.14101	0.1019	0.11784	0.106857	0.109888	0.938246	0.867154	0.667002	0.463764	0.210005	0.107057	0.0670896	0.0602229	0.0709753	0.0725766	0.938246	0.879886	0.793878	0.641971	0.204121	0.0928344	0.0683437	0.0684662	0.061905	0.0640508	0.938246	0.905638	0.785964	0.570704	0.237963	0.126951	0.0907288	0.075248	0.0675998	0.0706538	52.2859	51.4052	52.7998	52.5917	0.513915
BT_2086	8	6	8	9	0.938246	0.892659	0.758862	0.546187	0.383971	0.187846	0.155042	0.210692	0.180343	0.202177	0.938246	0.901497	0.74423	0.571031	0.312339	0.177542	0.131856	0.154554	0.168982	0.199565	0.938246	0.905765	0.817227	0.660853	0.48343	0.236556	0.213431	0.235171	0.24641	0.283102	0.938246	0.871782	0.801723	0.616106	0.360277	0.209933	0.189093	0.154502	0.197159	0.161708	52.9298	52.6623	54.6409	53.5092	1.71105
BT_2089	17	19	14	11	0.938246	0.892659	0.752243	0.493859	0.268418	0.135414	0.0947267	0.116212	0.116486	0.12262	0.938246	0.858974	0.685091	0.472539	0.225682	0.110688	0.0623753	0.0592585	0.0670213	0.0834704	0.938246	0.905765	0.817227	0.660853	0.242582	0.109351	0.0768813	0.0859031	0.0687152	0.0818475	0.938246	0.914517	0.73725	0.51054	0.228837	0.121375	0.0813678	0.0747792	0.0803023	0.0720928	52.0635	51.5678	53.1506	52.0539	1.08706
BT_2090	39	38	37	36	0.938246	0.918913	0.741902	0.52877	0.324616	0.156756	0.117729	0.165948	0.151133	0.167475	0.938246	0.875492	0.694929	0.491299	0.244573	0.125737	0.0867524	0.0906465	0.103975	0.110922	0.938246	0.863439	0.779039	0.629972	0.22842	0.122173	0.0912838	0.108856	0.0918807	0.109622	0.938246	0.880007	0.721652	0.53229	0.250198	0.140133	0.110101	0.107633	0.107222	0.105775	52.4629	51.7507	52.7437	52.1303	0.280735
BT_2091	27	29	29	28	0.938246	0.884237	0.720221	0.505893	0.291213	0.142414	0.108009	0.149979	0.134985	0.153571	0.938246	0.892659	0.719594	0.483514	0.219004	0.111029	0.0750713	0.0820972	0.0951731	0.102208	0.938246	0.863439	0.779039	0.629972	0.212443	0.105338	0.0861632	0.100943	0.0913668	0.0994655	0.938246	0.905638	0.786776	0.531237	0.24146	0.132969	0.102006	0.0947998	0.0952941	0.0969822	52.0604	51.7244	52.6666	52.3364	0.606111
BT_2092	4	2	2	0	0.938246	0.892659	0.835783	0.559974	0.327753	0.120507	0.13478	0.241179	0.153485	0.177764	0.938246	0.858974	0.631904	0.474156	0.213225	0.119036	0.0838125	0.09352	0.117368	0.136201	0.938246	0.879886	0.793878	0.641971	0.182452	0.115809	0.104691	0.102076	0.123727	0.184348											52.8282	51.2128	52.6481		-0.180153
BT_2093	7	7	8	7	0.938246	0.892659	0.753846	0.58572	0.327973	0.161124	0.107185	0.125481	0.109836	0.127299	0.938246	0.858974	0.712522	0.529143	0.235919	0.0976936	0.0579187	0.0591442	0.0632877	0.0663207	0.938246	0.896971	0.809293	0.654437	0.215235	0.109129	0.0776272	0.08843	0.0770463	0.0677595	0.938246	0.880007	0.859284	0.651463	0.251715	0.119202	0.0892364	0.0766498	0.0753703	0.0660403	52.9743	52.0271	52.9743	53.2467	4.86914e-05
BT_2097	11	11	7	7	0.938246	0.901242	0.766672	0.596314	0.369788	0.187787	0.115267	0.146136	0.140333	0.160849	0.938246	0.892659	0.712653	0.575315	0.259673	0.136821	0.0727979	0.0786908	0.0917106	0.0909531	0.938246	0.871585	0.786388	0.635915	0.26931	0.105656	0.0748446	0.0711184	0.0741106	0.0672476	0.938246	0.923571	0.758444	0.610743	0.296169	0.127725	0.119175	0.0758827	0.0624273	0.0801888	53.3245	52.4486	53.0224	53.0419	-0.302161
BT_2098	2	1	0	0											0.938246	0.901497	0.613351	0.485424	0.246606	0.120345	0.0795203	0.090932	0.0702361	0.0961967	0.938246	0.871585	0.786388	0.635915	0.213795	0.1442	0.129038	0.102131	0.135104	0.106001	0.938246	0.923571	0.773055	0.606246	0.342457	0.198426	0.175975	0.176317	0.199384	0.211		51.4884	52.7577	53.1647
BT_2100	1	2	1	1	0.938246	0.918913	0.696103	0.482016	0.307927	0.129221	0.118529	0.146179	0.15617	0.151796	0.938246	0.901497	0.633748	0.437069	0.178261	0.0853545	0.0563922	0.0621069	0.0967708	0.0836237											0.938246	0.888388	0.634024	0.355972	0.141648	0.0815709	0.0689844	0.0850531	0.0704888	0.0741039	51.8941	51.0346		50.5094
BT_2102	0	0	1	0
BT_2103	6	3	4	1	0.938246	0.884237	0.670557	0.460943	0.276316	0.131173	0.0976529	0.128495	0.124711	0.126167	0.938246	0.875492	0.654537	0.460958	0.224497	0.100258	0.071387	0.0662991	0.0770098	0.0880926	0.938246	0.896971	0.809293	0.654437	0.23028	0.119732	0.0801723	0.0826477	0.0828762	0.0826011	0.938246	0.923571	0.62678	0.373724	0.144912	0.11719	0.0761807	0.0712715	0.0589619	0.0496176	51.56	51.3768	53.0401	50.6559	1.48003
BT_2104	1	0	0	1																					0.938246	0.879886	0.793878	0.641971	0.503673	0.286447	0.191709	0.216937	0.1625	0.114002													55.3028
BT_2119	2	0	2	0																					0.938246	0.879886	0.793878	0.641971	0.249903	0.11709	0.0742483	0.103301	0.0831717	0.135217													52.9503
BT_2123	14	14	10	10	0.938246	0.918913	0.83725	0.684097	0.480832	0.152239	0.0844362	0.110104	0.103317	0.122264	0.938246	0.883992	0.76627	0.581434	0.362398	0.128928	0.0692552	0.06159	0.0793917	0.0765375	0.938246	0.879886	0.793878	0.641971	0.304345	0.0961192	0.060559	0.0620152	0.059341	0.0651221	0.938246	0.905638	0.842081	0.708111	0.382698	0.107801	0.0789663	0.05294	0.0473349	0.053587	54.6863	53.1955	53.25	54.2156	-1.43633
BT_2125	6	7	8	6	0.938246	0.918913	0.804985	0.584076	0.416223	0.195414	0.173507	0.19155	0.162944	0.156947	0.938246	0.883992	0.767909	0.556029	0.269494	0.15955	0.0990815	0.110418	0.12808	0.121649	0.938246	0.879886	0.793878	0.641971	0.325931	0.181129	0.114157	0.121438	0.1281	0.140663	0.938246	0.89693	0.857388	0.543487	0.248483	0.142769	0.142204	0.0751248	0.0869147	0.083786	53.6858	52.5165	53.4234	52.6497	-0.262465
BT_2126	6	8	5	5	0.938246	0.928012	0.722395	0.535994	0.343188	0.168347	0.125575	0.166574	0.171652	0.203531	0.938246	0.892659	0.784356	0.533405	0.25129	0.138765	0.0916697	0.0927042	0.115367	0.133887	0.938246	0.863439	0.779039	0.629972	0.232599	0.138303	0.095996	0.0924333	0.0978053	0.0921812	0.938246	0.871782	0.65966	0.490862	0.205851	0.120878	0.0946345	0.0980727	0.108274	0.119693	52.5105	52.337	52.8015	51.4355	0.291029
BT_2127	6	6	6	3	0.938246	0.884237	0.731179	0.569458	0.386927	0.218993	0.166134	0.182922	0.162866	0.152011	0.938246	0.875492	0.671857	0.512215	0.26369	0.150718	0.118834	0.0882756	0.0943202	0.0797215	0.938246	0.879886	0.793878	0.641971	0.275786	0.149656	0.109823	0.127965	0.100902	0.0859017	0.938246	0.914517	0.80389	0.510934	0.206508	0.133142	0.0844997	0.0505169	0.0651016	0.0412807	53.231	51.9573	53.1489	52.2252	-0.082095
BT_2128	14	11	7	1	0.938246	0.909992	0.707076	0.485745	0.323582	0.150661	0.11039	0.138254	0.121281	0.136137	0.938246	0.892659	0.647608	0.457492	0.210531	0.103343	0.0638142	0.0576693	0.0685943	0.0792548	0.938246	0.871585	0.786388	0.635915	0.212202	0.093747	0.0619716	0.0717395	0.0607582	0.0524574	0.938246	0.923571	0.767972	0.614781	0.312347	0.109221	0.0732123	0.057927	0.0685066	0.0461344	52.123	51.3316	52.7733	53.1644	0.650249
BT_2133	6	1	6	3	0.938246	0.892659	0.754429	0.574353	0.394062	0.216197	0.186088	0.202311	0.208289	0.225265											0.938246	0.905765	0.817227	0.660853	0.317239	0.136253	0.0949983	0.107121	0.0906528	0.0933797	0.938246	0.89693	0.990548	0.556812	0.275692	0.222617	0.16245	0.153317	0.134943	0.166762	53.2148		53.5337	52.776	0.318858
BT_2134	8	8	8	9	0.938246	0.892659	0.74812	0.557198	0.362904	0.212058	0.16659	0.201341	0.169624	0.1867	0.938246	0.901497	0.802962	0.602405	0.336901	0.202726	0.125843	0.145851	0.142591	0.165859	0.938246	0.914733	0.825318	0.667396	0.429583	0.237783	0.171635	0.202084	0.160232	0.216142	0.938246	0.89693	0.827299	0.629848	0.364355	0.227986	0.164595	0.148022	0.138136	0.151016	52.9426	53.2963	54.4203	53.8202	1.47768
BT_2135	4	3	4	3	0.938246	0.901242	0.811775	0.45238	0.29981	0.140375	0.109866	0.158575	0.147062	0.145103	0.938246	0.883992	0.766408	0.488104	0.248055	0.139788	0.0896927	0.104422	0.111237	0.116654	0.938246	0.905765	0.817227	0.660853	0.247449	0.108498	0.0833035	0.0980924	0.0722303	0.0718114	0.938246	0.923571	0.751364	0.428074	0.170191	0.0951635	0.0846521	0.066614	0.0803342	0.0734903	52.0489	52.0028	53.1706	51.4226	1.12174
BT_2136	1	0	3	0
BT_2139	3	3	5	4	0.938246	0.892659	0.719567	0.533808	0.325272	0.120918	0.0865204	0.12462	0.104677	0.118164	0.938246	0.901497	0.734156	0.528895	0.287392	0.112226	0.0624651	0.0604175	0.0719118	0.0732037	0.938246	0.888346	0.801511	0.648144	0.173502	0.100614	0.0767046	0.0780157	0.0704174	0.0837757	0.938246	0.914517	0.810724	0.62914	0.318765	0.171232	0.11646	0.110326	0.135103	0.112104	52.4555	52.4002	52.7443	53.3831	0.288784
BT_2141	4	4	5	4	0.938246	0.892659	0.715503	0.554645	0.29818	0.154862	0.163683	0.190294	0.17726	0.165037	0.938246	0.867154	0.813632	0.571787	0.249961	0.106708	0.0888425	0.0845365	0.135657	0.119973	0.938246	0.879886	0.793878	0.641971	0.177817	0.0801829	0.0564155	0.0610136	0.0574402	0.0670323	0.938246	0.880007	0.904081	0.627349	0.265472	0.112255	0.0918783	0.0729733	0.120778	0.0833716	52.3437	52.5787	52.696	53.2269	0.352319
BT_2142	5	5	5	3	0.938246	0.901242	0.710791	0.456743	0.278478	0.124046	0.101538	0.132698	0.132032	0.149656	0.938246	0.901497	0.724695	0.499446	0.261297	0.133228	0.0782701	0.0834228	0.0826787	0.099149	0.938246	0.863439	0.779039	0.629972	0.183475	0.0821899	0.0727999	0.0702637	0.0661069	0.0567298	0.938246	0.888388	0.752602	0.454907	0.210259	0.11013	0.0742836	0.0704204	0.0795336	0.0621214	51.6723	52.0562	52.5802	51.6882	0.907949
BT_2144	10	11	10	9	0.938246	0.918913	0.802648	0.632123	0.462427	0.258677	0.166384	0.172089	0.12179	0.125148	0.938246	0.858974	0.742648	0.572251	0.358803	0.201128	0.125717	0.0873227	0.0801487	0.0765391	0.938246	0.871585	0.786388	0.635915	0.388759	0.210313	0.140302	0.112586	0.0883488	0.0802715	0.938246	0.888388	0.858816	0.758407	0.420592	0.258613	0.200202	0.10027	0.0753803	0.0726833	54.7341	53.2695	54.0147	55.4137	-0.719403
BT_2145	47	48	46	37	0.938246	0.909992	0.716109	0.459791	0.268029	0.12552	0.0950807	0.130803	0.128323	0.146748	0.938246	0.901497	0.706223	0.462749	0.203662	0.107253	0.0652994	0.0667776	0.0821166	0.087669	0.938246	0.871585	0.786388	0.635915	0.180958	0.0970046	0.0699837	0.0767604	0.0716379	0.0779047	0.938246	0.888388	0.723837	0.470078	0.208116	0.10401	0.0851199	0.0763736	0.0745461	0.0804173	51.6877	51.545	52.6367	51.6461	0.948942
BT_2146	21	16	18	15	0.938246	0.892659	0.78199	0.615332	0.395696	0.175977	0.115343	0.141583	0.139918	0.142364	0.938246	0.850946	0.64436	0.525736	0.260433	0.127259	0.0759563	0.0737326	0.08408	0.08571	0.938246	0.896971	0.809293	0.654437	0.30152	0.1348	0.0958235	0.109438	0.101783	0.0798312	0.938246	0.923571	0.851203	0.689257	0.321738	0.187191	0.115857	0.0934295	0.100991	0.0903117	53.633	51.8461	53.3878	53.9194	-0.245151
BT_2148	4	3	3	1	0.938246	0.884237	0.748328	0.533934	0.309525	0.171967	0.136478	0.160353	0.165248	0.181287	0.938246	0.892659	0.531919	0.455938	0.194718	0.112107	0.0760948	0.0841086	0.120579	0.10352	0.938246	0.879886	0.793878	0.641971	0.261047	0.181277	0.158488	0.189207	0.0911983	0.0706002	0.938246	0.888388	0.738267	0.409394	0.119561	0.0483892	0.0365946	0.0468936	0.0490397	0.0558939	52.4127	50.7019	53.1426	51.1639	0.729963
BT_2149	0	0	1	1																					0.938246	0.896971	0.809293	0.654437	0.226051	0.138965	0.104631	0.117751	0.0994719	0.108162													53.0069
BT_2151	1	1	0	1	0.938246	0.918913	0.773413	0.717576	0.53079	0.391988	0.187961	0.18791	0.139939	0.140021	0.938246	0.901497	0.758419	0.528972	0.263233	0.166394	0.118037	0.137237	0.128119	0.167125	0.938246	0.871585	0.786388	0.635915	0.31725	0.192294	0.0735873	0.0731177	0.0560178	0.0616168											56.6251	52.2564	53.5054		-3.1197
BT_2152	0	1	1	1	0.938246	0.884237	0.643352	0.587492	0.353607	0.196082	0.140665	0.224448	0.211344	0.232665																															52.5275
BT_2153	19	18	15	11	0.938246	0.892659	0.749676	0.512533	0.311064	0.149733	0.11391	0.133355	0.134411	0.144395	0.938246	0.883992	0.64757	0.462398	0.213876	0.10453	0.0645983	0.0619994	0.0873268	0.0779558	0.938246	0.871585	0.786388	0.635915	0.23238	0.101821	0.0812133	0.0884269	0.0929228	0.0972537	0.938246	0.880007	0.807993	0.536713	0.223371	0.131165	0.0799756	0.0620136	0.0726125	0.0743607	52.3434	51.3416	52.8144	52.3837	0.471023
BT_2154	17	17	12	13	0.938246	0.875974	0.748912	0.572528	0.381723	0.162776	0.0979295	0.117813	0.108484	0.131319	0.938246	0.875492	0.750122	0.540775	0.29755	0.136278	0.0661098	0.0649966	0.0725174	0.0863862	0.938246	0.896971	0.809293	0.654437	0.238589	0.125193	0.0638795	0.0793943	0.0558802	0.0696627	0.938246	0.89693	0.796009	0.650008	0.309543	0.170024	0.0863211	0.0641085	0.0669168	0.0655508	53.1737	52.5656	53.1096	53.5186	-0.0640544
BT_2156	11	10	11	9	0.938246	0.884237	0.74876	0.614334	0.399312	0.217249	0.13636	0.179085	0.136564	0.140973	0.938246	0.850946	0.661744	0.528565	0.28309	0.169635	0.0942492	0.0977499	0.0813101	0.0789923	0.938246	0.888346	0.801511	0.648144	0.353621	0.194731	0.140511	0.122658	0.0875028	0.0903592	0.938246	0.880007	0.772199	0.624478	0.346531	0.203353	0.133697	0.119277	0.0852552	0.0805044	53.6968	52.1274	53.8185	53.5978	0.121665
BT_2157	9	9	6	8	0.938246	0.884237	0.707086	0.502709	0.318123	0.153223	0.106155	0.145167	0.146828	0.148542	0.938246	0.875492	0.695202	0.502321	0.232222	0.119826	0.0703744	0.071167	0.0829303	0.09001	0.938246	0.863439	0.779039	0.629972	0.234086	0.113183	0.0733875	0.0790122	0.0711557	0.0564706	0.938246	0.880007	0.742182	0.531802	0.232602	0.125457	0.0945656	0.0817378	0.0822299	0.0791554	52.137	51.8092	52.8165	52.1604	0.679547
BT_2158	15	15	15	14	0.938246	0.918913	0.731384	0.50713	0.261697	0.11748	0.0846094	0.0972365	0.101161	0.11013	0.938246	0.867154	0.675573	0.446495	0.177885	0.0911082	0.0561293	0.0506374	0.0648058	0.070922	0.938246	0.896971	0.809293	0.654437	0.164171	0.0755613	0.0601818	0.0568454	0.0517891	0.0526185	0.938246	0.923571	0.815251	0.471067	0.177179	0.0964123	0.0737554	0.0606431	0.0656834	0.0609499	52.0876	51.2351	52.7911	51.8886	0.703511
BT_2159	2	0	1	0	0.938246	0.884237	0.782126	0.59084	0.291375	0.140264	0.10404	0.121974	0.12311	0.124785																															52.8366
BT_2160	3	1	2	0											0.938246	0.867154	1.31122	1.08292	0.639575	0.271573	0.226235	0.374481	0.335474	0.521254																						56.1183
BT_2164	7	8	7	6	0.938246	0.928012	0.795263	0.685697	0.428029	0.189899	0.110184	0.132029	0.128418	0.126084	0.938246	0.892659	0.760063	0.602338	0.330641	0.152484	0.0808676	0.0973603	0.107006	0.111254	0.938246	0.888346	0.801511	0.648144	0.339719	0.142819	0.109532	0.132464	0.0872542	0.109078	0.938246	0.914517	0.862389	0.674313	0.343195	0.16035	0.0893777	0.0871307	0.0845854	0.0933011	54.3888	53.112	53.5304	53.9256	-0.858328
BT_2165	21	21	20	22	0.938246	0.892659	0.755323	0.508158	0.275652	0.12592	0.0902481	0.121455	0.11503	0.135485	0.938246	0.850946	0.704753	0.466705	0.195903	0.0992277	0.0596349	0.0662015	0.072789	0.0813399	0.938246	0.905765	0.817227	0.660853	0.174649	0.0936876	0.0650701	0.0691497	0.0653513	0.0742157	0.938246	0.871782	0.785797	0.475189	0.203986	0.115946	0.0842495	0.0738602	0.07631	0.0728999	52.1671	51.4703	52.8852	51.864	0.718033
BT_2166	11	11	9	6	0.938246	0.875974	0.79266	0.538674	0.331038	0.16322	0.106222	0.147104	0.13406	0.156197	0.938246	0.901497	0.781439	0.537689	0.275627	0.143524	0.0803982	0.0853455	0.0996229	0.109486	0.938246	0.871585	0.786388	0.635915	0.205158	0.0972408	0.0651938	0.0745752	0.0675855	0.06536	0.938246	0.880007	0.696861	0.49436	0.262975	0.142833	0.100711	0.0953769	0.096455	0.0935468	52.7422	52.5197	52.737	51.9066	-0.00514529
BT_2167	38	40	37	36	0.938246	0.901242	0.791722	0.590243	0.25032	0.112461	0.0760748	0.102313	0.0957216	0.105879	0.938246	0.850946	0.717727	0.499611	0.186461	0.0859193	0.0532433	0.0468852	0.0577254	0.0604479	0.938246	0.905765	0.817227	0.660853	0.185729	0.0888396	0.0601655	0.0650607	0.0543054	0.0587978	0.938246	0.880007	0.804716	0.598259	0.208219	0.106619	0.0723497	0.0569168	0.0556206	0.0580653	52.6879	51.6866	52.9319	52.6426	0.24407
BT_2168	0	1	1	0	0.938246	0.884237	0.611045	0.399979	0.470811	0.172844	0.084548	0.0893774	0.0983705	0.111252																					0.938246	0.89693	0.730398	0.444746	0.35648	0.127994	0.126793	0.0719638	0.115725	0.0882572	52.1821			52.1856
BT_2170	4	4	2	1	0.938246	0.928012	0.74143	0.504285	0.355702	0.189666	0.141681	0.174898	0.157159	0.147009	0.938246	0.875492	0.666157	0.490264	0.261378	0.13342	0.0889965	0.0823299	0.093541	0.0898572	0.938246	0.905765	0.817227	0.660853	0.230376	0.108379	0.0720049	0.0877517	0.0871791	0.0816598	0.938246	0.923571	0.775674	0.648029	0.318357	0.169358	0.110844	0.143988	0.11194	0.11433	52.5497	51.7559	53.0871	53.4026	0.53736
BT_2171	2	0	0	1											0.938246	0.850946	0.614376	0.395197	0.176017	0.102809	0.054888	0.0591515	0.0716344	0.0687943																						50.685
BT_2172	1	2	2	1	0.938246	0.892659	0.758076	0.438622	0.276481	0.139689	0.13021	0.181471	0.176868	0.195034											0.938246	0.888346	0.801511	0.648144	0.331271	0.193104	0.134787	0.167987	0.284438	0.193627											51.6016		53.3657		1.76413
BT_2173	0	2	1	0	0.938246	0.892659	0.644677	0.608331	0.488081	0.323812	0.293937	0.365571	0.336085	0.298278	0.938246	0.901497	0.479535	0.462516	0.257779	0.176334	0.153231	0.148216	0.240984	0.198375																					54.0191	50.3459
BT_2179	21	18	15	12	0.938246	0.901242	0.706091	0.473289	0.289884	0.132881	0.0890161	0.122863	0.115136	0.128729	0.938246	0.892659	0.723223	0.492122	0.23995	0.111698	0.0713568	0.0761701	0.0895601	0.0996418	0.938246	0.888346	0.801511	0.648144	0.244489	0.132903	0.0961231	0.0904806	0.082565	0.0981309	0.938246	0.880007	0.751423	0.535778	0.248191	0.133248	0.0929397	0.0840495	0.0834029	0.0834341	51.8679	51.8785	53.0455	52.2879	1.17753
BT_2180	7	8	6	5	0.938246	0.892659	0.709089	0.551899	0.342166	0.115377	0.0751199	0.0894665	0.0867054	0.0948025	0.938246	0.850946	0.951607	0.655398	0.336561	0.137758	0.0796962	0.0771524	0.0726896	0.0769355	0.938246	0.888346	0.801511	0.648144	0.201424	0.0895609	0.0597965	0.0509537	0.0420145	0.0522772	0.938246	0.89693	0.757085	0.720995	0.327375	0.100401	0.0818771	0.0556638	0.048675	0.0446476	52.6653	53.8988	52.8742	53.7408	0.20892
BT_2183	6	9	10	6	0.938246	0.909992	0.742765	0.500748	0.316899	0.155066	0.128496	0.1394	0.147252	0.176406	0.938246	0.875492	0.670842	0.480796	0.222919	0.105382	0.0775396	0.064584	0.0808119	0.085375	0.938246	0.863439	0.779039	0.629972	0.205839	0.0950776	0.0788228	0.090456	0.0846911	0.0961162	0.938246	0.888388	0.769894	0.426596	0.181984	0.107046	0.113854	0.0797281	0.0813179	0.0772012	52.2409	51.5509	52.6386	51.4616	0.397714
BT_2188	1	0	1	1
BT_2189	7	5	8	5	0.938246	0.918913	0.812236	0.713934	0.458446	0.211322	0.164349	0.221986	0.213519	0.246212	0.938246	0.858974	0.708793	0.455745	0.282045	0.161827	0.0975381	0.11913	0.193469	0.142397	0.938246	0.896971	0.809293	0.654437	0.323014	0.169307	0.127417	0.146616	0.127194	0.164382	0.938246	0.871782	0.782215	0.612196	0.29346	0.151995	0.103543	0.0976867	0.0854334	0.0897243	54.6856	51.631	53.4739	53.0597	-1.21168
BT_2191	1	1	0	0																					0.938246	0.871585	0.786388	0.635915	0.194506	0.100988	0.0889465	0.0880435	0.115361	0.125257													52.642
BT_2199	4	5	3	3	0.938246	0.909992	0.718311	0.55649	0.369741	0.232524	0.187902	0.244016	0.210656	0.210933	0.938246	0.892659	0.668427	0.511266	0.268398	0.161319	0.0950733	0.1055	0.122266	0.125251	0.938246	0.863439	0.779039	0.629972	0.223677	0.144759	0.121511	0.171264	0.117539	0.120479	0.938246	0.871782	0.779942	0.590106	0.36054	0.512156	0.426364	0.272156	0.304052	0.205002	52.8302	51.9068	52.7098	54.7372	-0.120381
BT_2204	1	1	0	0											0.938246	0.892659	0.654928	0.532766	0.294546	0.160545	0.0980998	0.0983879	0.10675	0.0998096																						52.1737
BT_2205	1	1	0	1											0.938246	0.883992	0.684899	0.646334	0.399068	0.248032	0.138779	0.118585	0.111063	0.11515	0.938246	0.914733	0.825318	0.667396	0.331874	0.171132	0.134989	0.166861	0.136815	0.444909	0.938246	0.880007	0.945472	0.868502	0.525316	0.346965	0.180841	0.15821	0.145667	0.104607		53.9264	53.4456	57.0169
BT_2207	4	3	3	3	0.938246	0.918913	0.865147	0.677642	0.489151	0.258689	0.155319	0.162924	0.150081	0.1694	0.938246	0.901497	0.806672	0.594907	0.370623	0.220416	0.107947	0.0884119	0.0795108	0.0714455	0.938246	0.863439	0.779039	0.629972	0.287777	0.124413	0.0848218	0.0898977	0.0797681	0.0771828	0.938246	0.923571	0.858259	0.689857	0.391532	0.152507	0.0993275	0.0622937	0.0941445	0.0905304	55.1831	53.7746	53.0648	54.2814	-2.11832
BT_2209	0	0	0	0	0.938246	0.892659	0.708608	0.657351	0.445108	0.290931	0.117373	0.126723	0.0998159	0.126572																															54.5801
BT_2210	2	2	1	1	0.938246	0.892659	0.743756	0.533464	0.382442	0.217667	0.130021	0.133025	0.114709	0.100656	0.938246	0.867154	0.673234	0.559385	0.307416	0.149459	0.109174	0.0713104	0.0799567	0.0656677											0.938246	0.89693	0.646803	0.493671	0.178415	0.112633	0.088191	0.0919364	0.0653267	0.0803965	53.1689	52.5076		51.4077
BT_2212	12	10	9	5	0.938246	0.918913	0.704534	0.553033	0.26539	0.116542	0.0883834	0.120097	0.119912	0.11753	0.938246	0.858974	0.695661	0.47519	0.194788	0.0940464	0.0439367	0.0550594	0.0578345	0.0721175	0.938246	0.888346	0.801511	0.648144	0.204726	0.09049	0.0600157	0.0635814	0.062504	0.0630789	0.938246	0.923571	0.780701	0.487288	0.233484	0.118743	0.0850983	0.0686664	0.0902696	0.0644597	52.2492	51.5133	52.8678	52.0776	0.618622
BT_2215	1	1	1	0	0.938246	0.875974	0.660335	0.448359	0.280032	0.13049	0.0988495	0.139259	0.136824	0.149992	0.938246	0.875492	0.595916	0.421849	0.171751	0.0919209	0.0491889	0.0601768	0.0701081	0.0904876	0.938246	0.905765	0.817227	0.660853	0.166673	0.113594	0.0833372	0.069214	0.0725122	0.083473											51.3961	50.7598	52.8625		1.46641
BT_2225	1	1	0	1	0.938246	0.918913	0.777979	0.547651	0.347554	0.195949	0.108039	0.121583	0.134202	0.172058	0.938246	0.867154	0.678549	0.481578	0.232973	0.117136	0.0623891	0.068038	0.0763918	0.0885627											0.938246	0.923571	0.872547	0.652622	0.329636	0.155423	0.132864	0.0677581	0.0814358	0.0694841	52.9499	51.6255		53.7943
BT_2228	2	2	2	2	0.938246	0.901242	0.842327	0.637863	0.357416	0.17736	0.129723	0.152198	0.128312	0.169588	0.938246	0.858974	0.880805	0.594302	0.322398	0.15922	0.0869002	0.0882415	0.0670442	0.0928247	0.938246	0.871585	0.786388	0.635915	0.161906	0.0918694	0.0588406	0.0779236	0.0443734	0.0601646	0.938246	0.89693	1.1199	0.755228	0.288842	0.135615	0.0566316	0.0740706	0.0370501	0.0765667	53.6719	53.3995	52.5868	54.1756	-1.08508
BT_2229	8	8	8	7	0.938246	0.928012	0.736248	0.497269	0.304109	0.165474	0.14028	0.181768	0.149917	0.144871	0.938246	0.883992	0.610478	0.429104	0.210053	0.117758	0.0839199	0.0841369	0.0958886	0.0851436	0.938246	0.863439	0.779039	0.629972	0.244391	0.133371	0.107692	0.119583	0.100503	0.107236	0.938246	0.89693	0.810095	0.544647	0.304488	0.154869	0.109699	0.10858	0.113073	0.107787	52.1554	50.9626	52.8242	52.7825	0.668824
BT_2230	40	31	26	16	0.938246	0.892659	0.683225	0.434685	0.276253	0.131912	0.091974	0.134669	0.126137	0.150431	0.938246	0.850946	0.671758	0.462668	0.217979	0.118819	0.067162	0.063069	0.0808965	0.0914286	0.938246	0.871585	0.786388	0.635915	0.190429	0.096689	0.0661879	0.071879	0.0600752	0.0712249	0.938246	0.923571	0.762227	0.480272	0.222541	0.116043	0.0922994	0.079503	0.0806862	0.0801922	51.4218	51.4054	52.6815	51.9211	1.25976
BT_2233	0	1	1	1											0.938246	0.875492	0.705105	0.516502	0.248462	0.116905	0.0708424	0.0940694	0.0944805	0.0887874	0.938246	0.888346	0.801511	0.648144	0.523896	0.185211	0.13501	0.196769	0.168389	0.199748												51.969	54.6814
BT_2235	1	0	0	0	0.938246	0.875974	0.788275	0.603021	0.335641	0.167228	0.112941	0.15803	0.157586	0.181807	0.938246	0.867154	0.722314	0.517839	0.262737	0.142294	0.110025	0.105479	0.120576	0.117537																					53.1097	52.0679
BT_2237	4	2	4	0	0.938246	0.875974	0.769549	0.534076	0.336598	0.170004	0.132893	0.139353	0.122152	0.113268	0.938246	0.858974	0.634551	0.489478	0.235126	0.118587	0.0649661	0.0747844	0.0905142	0.10803	0.938246	0.863439	0.779039	0.629972	0.297213	0.163835	0.107562	0.116984	0.0873138	0.0934922											52.7641	51.4588	53.1777		0.413573
BT_2238	5	2	2	1	0.938246	0.928012	0.683064	0.506213	0.345745	0.175186	0.130691	0.194638	0.166992	0.198932	0.938246	0.858974	0.737015	0.53553	0.455076	0.244186	0.129168	0.157087	0.162409	0.188259	0.938246	0.905765	0.817227	0.660853	0.364354	0.14704	0.119131	0.109982	0.1237	0.178757											52.1693	53.5006	53.7229		1.55363
BT_2239	5	4	3	1	0.938246	0.928012	0.730839	0.54698	0.281029	0.14759	0.118621	0.157166	0.147434	0.160065	0.938246	0.858974	0.696349	0.533616	0.239434	0.11719	0.0643255	0.058811	0.0645173	0.0784466	0.938246	0.914733	0.825318	0.667396	0.168148	0.0733377	0.0620324	0.0593004	0.0468495	0.0875234	0.938246	0.89693	0.739784	0.495889	0.171592	0.0828197	0.0566833	0.0503791	0.045201	0.0522651	52.3388	52.025	52.9239	51.7706	0.585123
BT_2240	1	1	0	0																					0.938246	0.871585	0.786388	0.635915	0.331761	0.181854	0.116909	0.129369	0.10685	0.0909703													53.4749
BT_2243	4	4	4	2	0.938246	0.909992	0.658711	0.479345	0.32545	0.173108	0.0996378	0.15649	0.128776	0.188748	0.938246	0.901497	0.695211	0.492705	0.288288	0.186483	0.0963125	0.0714559	0.0922066	0.103388	0.938246	0.871585	0.786388	0.635915	0.188014	0.096309	0.0558892	0.0726262	0.0759662	0.0870633	0.938246	0.89693	0.721836	0.572028	0.327713	0.176378	0.0837613	0.0749705	0.0684513	0.0940937	51.8484	52.1292	52.657	52.9375	0.808573
BT_2244	0	0	2	0
BT_2245	0	1	1	1											0.938246	0.892659	0.700584	0.612831	0.335121	0.215924	0.191656	0.187899	0.214099	0.25948	0.938246	0.879886	0.793878	0.641971	0.431924	0.228891	0.22212	0.180822	0.125538	0.206225	0.938246	0.871782	0.859431	0.679601	0.451504	0.295291	0.281447	0.236962	0.342247	0.218185		52.8847	54.2862	54.9518
BT_2247	2	2	2	1																					0.938246	0.896971	0.809293	0.654437	0.293341	0.0841756	0.0728633	0.10133	0.0995471	0.0860917													53.2537
BT_2251	10	10	13	6	0.938246	0.928012	0.717497	0.508083	0.32695	0.173178	0.131348	0.17993	0.167039	0.168863	0.938246	0.901497	0.732741	0.523218	0.225472	0.120727	0.0772493	0.0881261	0.0895286	0.0975772	0.938246	0.896971	0.809293	0.654437	0.196771	0.120764	0.0734954	0.0914133	0.0768955	0.101268	0.938246	0.880007	0.738994	0.456056	0.200367	0.115654	0.085854	0.0743539	0.0766398	0.0696786	52.2545	52.0465	52.895	51.5999	0.640453
BT_2252	5	3	5	4	0.938246	0.918913	0.745528	0.521451	0.334823	0.173067	0.133424	0.182208	0.176691	0.180772											0.938246	0.896971	0.809293	0.654437	0.131665	0.0663766	0.0519657	0.0480705	0.0514388	0.0459897	0.938246	0.89693	0.811408	0.56802	0.242683	0.133347	0.0974268	0.0911541	0.0766934	0.104285	52.4541		52.6987	52.6261	0.244544
BT_2253	10	9	10	7	0.938246	0.892659	0.705428	0.50645	0.337848	0.144818	0.0955744	0.121494	0.126105	0.144924	0.938246	0.883992	0.64858	0.493286	0.22645	0.107216	0.0653826	0.0619728	0.0750959	0.0861351	0.938246	0.863439	0.779039	0.629972	0.232725	0.107292	0.0857328	0.0951974	0.0886479	0.093533	0.938246	0.871782	0.74839	0.506493	0.218906	0.106019	0.102368	0.089485	0.0932539	0.0885822	52.2948	51.5738	52.7592	51.9273	0.464391
BT_2256	37	39	36	36	0.938246	0.875974	0.793852	0.659858	0.345975	0.117601	0.0807401	0.105137	0.096529	0.107811	0.938246	0.892659	0.762771	0.584265	0.269823	0.0934902	0.057593	0.0542786	0.0615863	0.0659609	0.938246	0.888346	0.801511	0.648144	0.234535	0.0857191	0.0588938	0.0616414	0.0541309	0.0565462	0.938246	0.888388	0.834568	0.689676	0.239204	0.104436	0.0723917	0.0581935	0.0591205	0.0569327	53.5263	52.6932	52.9906	53.3403	-0.535719
BT_2257	25	26	24	23	0.938246	0.892659	0.759577	0.608263	0.39992	0.237961	0.14967	0.190597	0.155362	0.153063	0.938246	0.867154	0.738066	0.568664	0.350528	0.190954	0.119574	0.105201	0.114024	0.106455	0.938246	0.871585	0.786388	0.635915	0.3142	0.164999	0.110384	0.114302	0.0899902	0.0885215	0.938246	0.880007	0.808469	0.688125	0.382857	0.231403	0.14077	0.117989	0.0938785	0.087332	53.7453	53.0481	53.3454	54.3949	-0.399968
BT_2259	11	10	11	7	0.938246	0.918913	0.69747	0.533946	0.311882	0.16624	0.115686	0.151801	0.141903	0.157695	0.938246	0.858974	0.694041	0.524049	0.242264	0.139105	0.0735763	0.0680095	0.0954252	0.0913681	0.938246	0.871585	0.786388	0.635915	0.231929	0.118107	0.078932	0.0860642	0.074598	0.0723044	0.938246	0.89693	0.792871	0.544829	0.246068	0.119264	0.0877457	0.0705875	0.0804642	0.0724954	52.3244	51.9643	52.8629	52.4752	0.538541
BT_2260	37	33	31	30	0.938246	0.892659	0.746212	0.508885	0.315644	0.153657	0.11869	0.161177	0.165977	0.190181	0.938246	0.892659	0.743973	0.536501	0.23576	0.126167	0.0745729	0.0774599	0.100593	0.110359	0.938246	0.879886	0.793878	0.641971	0.208532	0.116568	0.0747711	0.086078	0.0708632	0.0803742	0.938246	0.914517	0.851138	0.565947	0.251203	0.147314	0.116059	0.0911402	0.0848989	0.0926722	52.2391	52.1852	52.8234	52.7788	0.584304
BT_2261	3	3	3	4	0.938246	0.901242	0.737955	0.497751	0.334837	0.156897	0.121875	0.188388	0.173986	0.204483	0.938246	0.850946	0.747542	0.509256	0.291244	0.149235	0.104855	0.115134	0.114922	0.132384	0.938246	0.905765	0.817227	0.660853	0.153954	0.109715	0.0932598	0.100956	0.0844485	0.0696521	0.938246	0.89693	0.783609	0.580033	0.313778	0.186102	0.133303	0.116797	0.114149	0.0906733	52.1992	52.215	52.8115	53.0669	0.612234
BT_2262	7	9	6	4	0.938246	0.884237	0.729275	0.45946	0.25681	0.131149	0.11067	0.1674	0.182525	0.205176	0.938246	0.858974	0.682559	0.475461	0.205653	0.119133	0.0723787	0.078996	0.0957436	0.100773	0.938246	0.863439	0.779039	0.629972	0.153652	0.0790715	0.0766249	0.0888707	0.0875022	0.0852504	0.938246	0.914517	0.787005	0.476429	0.198581	0.105842	0.0969371	0.0927062	0.0866961	0.0822916	51.5554	51.4566	52.4512	51.8576	0.895793
BT_2263	15	15	16	11	0.938246	0.928012	0.705587	0.476701	0.289005	0.137729	0.117776	0.161651	0.148544	0.183011	0.938246	0.892659	0.725942	0.498281	0.243801	0.122581	0.0780379	0.0816999	0.0913466	0.111257	0.938246	0.863439	0.779039	0.629972	0.229656	0.10658	0.0712931	0.0822941	0.0721333	0.0797689	0.938246	0.871782	0.724797	0.498741	0.238103	0.132938	0.111183	0.0901533	0.0867636	0.0870143	51.79	51.9355	52.7684	51.9154	0.978407
BT_2264	28	21	19	20	0.938246	0.901242	0.743818	0.51297	0.310325	0.148536	0.124901	0.172598	0.166372	0.179812	0.938246	0.867154	0.699728	0.476691	0.222828	0.111186	0.07765	0.0865229	0.0972201	0.116039	0.938246	0.863439	0.779039	0.629972	0.21774	0.1077	0.0815744	0.0842801	0.0826247	0.0841472	0.938246	0.923571	0.791879	0.514823	0.248355	0.151601	0.111858	0.0961883	0.102665	0.0968847	52.2338	51.5766	52.711	52.3091	0.477129
BT_2267	0	1	0	0											0.938246	0.883992	0.66202	0.453789	0.178444	0.0746918	0.0470779	0.0386075	0.0522528	0.0517023	0.938246	0.888346	0.801511	0.648144	0.111565	0.0555317	0.0309353	0.0284999	0.048995													51.2723	52.5897
BT_2268	51	44	39	33	0.938246	0.918913	0.778289	0.559901	0.362722	0.171467	0.130826	0.192784	0.203607	0.231697	0.938246	0.892659	0.722199	0.543115	0.252528	0.133153	0.0802581	0.0867616	0.10239	0.117829	0.938246	0.871585	0.786388	0.635915	0.226035	0.117319	0.0967383	0.107918	0.103004	0.0986166	0.938246	0.914517	0.820675	0.579632	0.247817	0.145726	0.117461	0.109329	0.0952704	0.0978896	52.8873	52.2176	52.7945	52.7477	-0.0928036
BT_2269	25	26	25	22	0.938246	0.918913	0.720969	0.494372	0.303106	0.139403	0.103542	0.146214	0.148166	0.172072	0.938246	0.892659	0.717186	0.510723	0.22765	0.123008	0.0673993	0.0723934	0.083562	0.0991284	0.938246	0.905765	0.817227	0.660853	0.212294	0.105545	0.0751837	0.0828468	0.0731121	0.0742017	0.938246	0.871782	0.750519	0.517932	0.235031	0.127473	0.0933423	0.0825493	0.0765836	0.0780233	52.0459	51.9356	53.023	52.1174	0.977107
BT_2271	2	3	3	2	0.938246	0.875974	0.808775	0.549317	0.345835	0.130434	0.103094	0.127351	0.134627	0.122814	0.938246	0.875492	0.86122	0.575293	0.324807	0.143482	0.0859401	0.0747687	0.125723	0.110608	0.938246	0.863439	0.779039	0.629972	0.28345	0.153881	0.0939379	0.112835	0.0891613	0.110346	0.938246	0.880007	0.767165	0.531115	0.25036	0.11563	0.0953124	0.0703556	0.0696035	0.0762795	52.9171	53.1712	53.0586	52.3211	0.141472
BT_2272	20	19	16	16	0.938246	0.928012	0.741789	0.492997	0.316461	0.148679	0.119015	0.167646	0.156037	0.184084	0.938246	0.901497	0.677564	0.477471	0.228018	0.122601	0.0779626	0.0832438	0.0965422	0.109959	0.938246	0.914733	0.825318	0.667396	0.180261	0.101399	0.0827812	0.0978403	0.0816103	0.0933622	0.938246	0.914517	0.789874	0.521178	0.244476	0.144415	0.128168	0.114823	0.111301	0.119702	52.15	51.5838	52.9498	52.269	0.799751
BT_2274	9	9	8	7	0.938246	0.892659	0.811245	0.594376	0.366879	0.174843	0.0988564	0.125693	0.102475	0.11772	0.938246	0.858974	0.828372	0.558309	0.321313	0.16598	0.0821952	0.072056	0.0801015	0.0844306	0.938246	0.879886	0.793878	0.641971	0.278986	0.132689	0.0897617	0.0851305	0.0691224	0.0900467	0.938246	0.89693	0.862529	0.700421	0.306173	0.14103	0.0795344	0.0679958	0.0718454	0.0736598	53.4754	53.0787	53.1653	53.8289	-0.310132
BT_2278	4	2	1	0	0.938246	0.892659	0.686246	0.509746	0.313341	0.137635	0.115338	0.131343	0.130725	0.145019	0.938246	0.901497	0.790983	0.433111	0.177336	0.0872425	0.0586092	0.0492765	0.0451049	0.0368377																					52.0935	51.6333
BT_2279	1	1	1	1	0.938246	0.918913	0.771742	0.544216	0.301034	0.149407	0.105848	0.137079	0.115763	0.130304	0.938246	0.901497	0.737339	0.438099	0.202208	0.181554	0.0865941	0.0796922	0.102848	0.105107																					52.6129	51.511
BT_2280	1	1	0	2	0.938246	0.928012	0.726033	0.512671	0.267421	0.131323	0.0837382	0.241259	0.192273	0.329006	0.938246	0.901497	0.714806	0.600235	0.347273	0.159298	0.120625	0.178485	0.199963	0.249845											0.938246	0.923571	0.787057	0.614693	0.382	0.185419	0.171801	0.173575	0.200211	0.215088	51.8384	52.8147		53.4699
BT_2327	1	1	0	0
BT_2328	4	3	3	3	0.938246	0.909992	0.744164	0.550012	0.366388	0.175622	0.158934	0.170282	0.167074	0.156417	0.938246	0.901497	0.735448	0.54384	0.24764	0.126805	0.0700277	0.0702299	0.0856591	0.095182	0.938246	0.914733	0.825318	0.667396	0.269975	0.117766	0.0978597	0.122335	0.105184	0.108237	0.938246	0.888388	0.856643	0.656424	0.296778	0.124338	0.128113	0.114892	0.0949466	0.103208	52.8837	52.2906	53.2965	53.4474	0.412804
BT_2340	1	1	0	1	0.938246	0.909992	0.624384	0.378226	0.261178	0.117898	0.0911521	0.118952	0.120279	0.182276	0.938246	0.892659	0.681331	0.431976	0.192487	0.107895	0.0578043	0.0763508	0.0684822	0.105589											0.938246	0.905638	0.736104	0.445406	0.270481	0.134245	0.115721	0.123498	0.0793914	0.106606	50.754	51.2264		51.7656
BT_2341	2	2	3	1	0.938246	0.892659	0.775542	0.53451	0.338828	0.176168	0.113731	0.132134	0.124372	0.135232	0.938246	0.883992	0.848167	0.571333	0.319532	0.187641	0.0933033	0.0967985	0.0882597	0.107631	0.938246	0.871585	0.786388	0.635915	0.273822	0.149384	0.078429	0.0965319	0.108438	0.0878149	0.938246	0.880007	0.800809	0.582519	0.351118	0.199396	0.140319	0.121017	0.103327	0.0810917	52.7951	53.2189	53.0741	53.4251	0.278921
BT_2353	4	3	5	2	0.938246	0.928012	0.69395	0.44322	0.247918	0.125205	0.0910314	0.120294	0.116085	0.135594	0.938246	0.892659	0.676885	0.408758	0.170113	0.0959813	0.0582045	0.0551486	0.0658608	0.0772972	0.938246	0.905765	0.817227	0.660853	0.18284	0.118829	0.0927155	0.0984348	0.0677042	0.0790424	0.938246	0.888388	0.656164	0.389877	0.140587	0.0781607	0.0581444	0.0610806	0.0590656	0.0512269	51.4719	51.0469	52.9156	50.8022	1.44374
BT_2354	18	16	13	13	0.938246	0.884237	0.704578	0.440542	0.268332	0.11958	0.0886257	0.124107	0.126758	0.147267	0.938246	0.850946	0.661653	0.426303	0.19022	0.0909644	0.0547504	0.0596113	0.0743849	0.0805764	0.938246	0.914733	0.825318	0.667396	0.161664	0.0875842	0.0654969	0.0736662	0.0711792	0.0767301	0.938246	0.880007	0.746019	0.495419	0.236758	0.120554	0.0995933	0.0908956	0.0865293	0.0873962	51.5021	51.0657	52.9025	51.9582	1.40041
BT_2355	4	4	4	3	0.938246	0.918913	0.691888	0.471945	0.297456	0.16638	0.119474	0.134317	0.139159	0.159786	0.938246	0.883992	0.702422	0.513206	0.249212	0.136182	0.0814428	0.0651728	0.0765388	0.0863762	0.938246	0.914733	0.825318	0.667396	0.220585	0.192209	0.0957203	0.111401	0.101438	0.104074	0.938246	0.888388	0.703834	0.490258	0.200527	0.11613	0.0859668	0.0904527	0.106984	0.0923973	51.8247	52.0186	53.1743	51.631	1.34959
BT_2360	6	6	5	6	0.938246	0.884237	0.742247	0.60367	0.368026	0.176995	0.148031	0.196202	0.178324	0.221131	0.938246	0.901497	0.784383	0.564285	0.311346	0.153779	0.106243	0.126835	0.147953	0.182247	0.938246	0.879886	0.793878	0.641971	0.237497	0.122301	0.0953317	0.108879	0.11255	0.127052	0.938246	0.923571	0.847784	0.651787	0.322454	0.172122	0.155656	0.138416	0.1546	0.170154	53.1198	52.7477	52.8916	53.5381	-0.228138
BT_2361	5	5	5	5	0.938246	0.918913	0.831801	0.57527	0.330701	0.126672	0.1104	0.12577	0.107811	0.118113	0.938246	0.850946	0.648695	0.447936	0.184157	0.0901812	0.0487919	0.050346	0.0685152	0.0804366	0.938246	0.879886	0.793878	0.641971	0.216795	0.0943449	0.0808137	0.0745261	0.0563379	0.0471596	0.938246	0.871782	0.737189	0.472657	0.172725	0.0947231	0.0616456	0.0578174	0.0463102	0.0730309	53.1062	51.1216	52.8629	51.598	-0.243318
BT_2364	6	6	5	3	0.938246	0.884237	0.456298	0.506357	0.325179	0.199807	0.181043	0.163476	0.17261	0.113927	0.938246	0.892659	0.735118	0.675998	0.468324	0.282071	0.20272	0.163676	0.155875	0.159316											0.938246	0.905638	0.813146	0.622723	0.471247	0.268737	0.293637	0.173464	0.296763	0.171669	51.1141	54.9527		54.6823
BT_2365	5	2	1	2	0.938246	0.928012	0.666976	0.507938	0.366808	0.188041	0.134016	0.148502	0.117702	0.141161	0.938246	0.867154	0.590871	0.463765	0.25941	0.127429	0.112612	0.0925959	0.133045	0.100718	0.938246	0.888346	0.801511	0.648144	0.143366	0.0970354	0.0727345	0.071386	0.0801645	0.0772139	0.938246	0.905638	0.603628	0.447682	0.260089	0.161636	0.134368	0.088877	0.136453	0.0967987	52.4678	51.1885	52.6488	51.2313	0.180986
BT_2366	0	0	2	0
BT_2369	2	1	2	2	0.938246	0.918913	0.706918	0.460943	0.346754	0.198453	0.125977	0.153276	0.139577	0.13687	0.938246	0.867154	0.653561	0.475149	0.249593	0.176999	0.109944	0.0867911	0.139721	0.111316	0.938246	0.896971	0.809293	0.654437	0.282133	0.165766	0.135387	0.169899	0.146852	0.133871	0.938246	0.914517	0.788769	0.532578	0.286877	0.157795	0.129889	0.102898	0.123889	0.0976275	52.1322	51.531	53.2477	52.5765	1.11548
BT_2371	2	0	1	1	0.938246	0.892659	0.664564	0.521859	0.360434	0.204667	0.176017	0.174525	0.202624	0.153517											0.938246	0.914733	0.825318	0.667396	0.406809	0.245817	0.150647	0.099201	0.138769	0.0700776	0.938246	0.89693	0.762468	0.515088	0.217787	0.102649	0.0989584	0.0764387	0.0951348	0.0767174	52.3694		54.5689	52.0591	2.19947
BT_2373	15	13	10	10	0.938246	0.918913	0.653866	0.445802	0.278217	0.139075	0.0884563	0.123112	0.124211	0.137759	0.938246	0.901497	0.580915	0.432799	0.176042	0.0979855	0.0587361	0.0698178	0.0768544	0.0780325	0.938246	0.888346	0.801511	0.648144	0.217085	0.0929401	0.0661994	0.0780526	0.0637923	0.0885869	0.938246	0.923571	0.750166	0.476917	0.187854	0.110745	0.0800082	0.071447	0.100282	0.0940264	51.4467	50.8116	52.8986	51.7229	1.45195
BT_2374	21	17	21	15	0.938246	0.892659	0.71855	0.507187	0.319905	0.16075	0.108732	0.138266	0.129309	0.135619	0.938246	0.892659	0.651	0.462285	0.222986	0.116211	0.0798577	0.0721512	0.0862925	0.094933	0.938246	0.863439	0.779039	0.629972	0.195249	0.0981078	0.0745123	0.0750098	0.0699248	0.0867085	0.938246	0.888388	0.723204	0.494191	0.248166	0.147299	0.104204	0.0815961	0.0821591	0.0645112	52.2796	51.3861	52.6198	52.0025	0.340232
BT_2378	0	1	0	3
BT_2385	7	5	6	4	0.938246	0.928012	0.79282	0.60735	0.379894	0.195541	0.135703	0.185364	0.159717	0.212958	0.938246	0.867154	0.691916	0.542765	0.250247	0.146454	0.0962717	0.130941	0.123061	0.141027	0.938246	0.863439	0.779039	0.629972	0.28007	0.147439	0.100153	0.167472	0.114595	0.20345	0.938246	0.880007	0.843831	0.641062	0.272763	0.13496	0.0990173	0.0831689	0.0985822	0.094911	53.474	52.0163	52.9123	53.2422	-0.561682
BT_2386	2	1	2	2	0.938246	0.901242	0.808951	0.554198	0.343387	0.191261	0.138017	0.139134	0.110686	0.114871	0.938246	0.883992	0.678798	0.472895	0.179106	0.0999929	0.0652087	0.073348	0.0775656	0.0986834	0.938246	0.871585	0.786388	0.635915	0.161285	0.0816461	0.0509111	0.0624557	0.0501522	0.0544486	0.938246	0.914517	0.881412	0.555311	0.224864	0.125443	0.10686	0.0999169	0.117462	0.0829562	53.1325	51.381	52.5826	52.6163	-0.549956
BT_2387	17	16	14	14	0.938246	0.928012	0.788929	0.678138	0.449815	0.258186	0.121437	0.124097	0.114234	0.117564	0.938246	0.875492	0.77994	0.599917	0.368995	0.220729	0.0902169	0.0700587	0.0803151	0.0694626	0.938246	0.905765	0.817227	0.660853	0.446428	0.266257	0.130689	0.0891004	0.0743709	0.0713671	0.938246	0.914517	0.817334	0.684696	0.414464	0.246381	0.129021	0.0708869	0.0703216	0.0679446	54.8197	53.6886	54.9559	54.7649	0.13617
BT_2389	5	3	2	2	0.938246	0.928012	0.750625	0.517929	0.35481	0.171937	0.134852	0.181866	0.175966	0.16594	0.938246	0.875492	0.617303	0.470393	0.21751	0.122258	0.0645318	0.0681115	0.0717905	0.0999834	0.938246	0.914733	0.825318	0.667396	0.182958	0.0946033	0.0713957	0.0881726	0.0708088	0.0731435	0.938246	0.914517	0.699993	0.580482	0.260671	0.113456	0.0964774	0.0796747	0.122294	0.088051	52.5808	51.2726	52.9701	52.4099	0.389336
BT_2390	3	2	5	2	0.938246	0.875974	0.800093	0.586437	0.358956	0.16119	0.0909483	0.1146	0.123859	0.126886											0.938246	0.896971	0.809293	0.654437	0.200631	0.105093	0.0684361	0.0718237	0.0821795	0.0639067	0.938246	0.905638	0.803449	0.676916	0.363398	0.146797	0.0638471	0.0426978	0.070804	0.0514823	53.2665		52.9186	53.9393	-0.34794
BT_2397	2	2	2	3	0.938246	0.892659	0.699973	0.455072	0.27465	0.127899	0.09636	0.123956	0.127996	0.115413	0.938246	0.875492	0.692051	0.497849	0.227473	0.125891	0.0873568	0.101433	0.137049	0.132628	0.938246	0.871585	0.786388	0.635915	0.192063	0.10485	0.0789639	0.0634978	0.080967	0.074384	0.938246	0.914517	0.795488	0.685971	0.296363	0.147843	0.102435	0.090977	0.105136	0.0972285	51.6473	51.6588	52.6867	53.53	1.03944
BT_2400	3	3	1	3	0.938246	0.918913	0.863655	0.603971	0.367527	0.175211	0.116435	0.152408	0.145785	0.131193	0.938246	0.875492	0.65326	0.441902	0.223631	0.103955	0.0624374	0.0643717	0.0818567	0.0510262											0.938246	0.888388	0.992186	0.745955	0.38895	0.187555	0.0950089	0.0759379	0.0962036	0.0927456	53.6062	51.2991		54.7743
BT_2401	20	22	15	13	0.938246	0.928012	0.842311	0.650054	0.375209	0.149826	0.101858	0.132664	0.11458	0.127957	0.938246	0.875492	0.751121	0.554115	0.275939	0.10774	0.070503	0.0655819	0.06795	0.073048	0.938246	0.863439	0.779039	0.629972	0.234206	0.097521	0.0712427	0.0763216	0.0635674	0.0629872	0.938246	0.914517	0.81355	0.615503	0.245578	0.117854	0.0826283	0.0705057	0.0644289	0.0609597	53.8486	52.5034	52.7941	52.9543	-1.05452
BT_2402	13	13	9	10	0.938246	0.918913	0.734471	0.523542	0.309497	0.161406	0.113039	0.138471	0.119587	0.129966	0.938246	0.901497	0.685671	0.492247	0.247049	0.122008	0.0722132	0.068089	0.0753565	0.0699167	0.938246	0.879886	0.793878	0.641971	0.271615	0.131123	0.0854379	0.0915989	0.0658389	0.0708455	0.938246	0.89693	0.769629	0.563703	0.274089	0.151497	0.0994019	0.0676769	0.0653149	0.0581535	52.4274	51.8473	53.1413	52.7378	0.713978
BT_2403	33	31	31	28	0.938246	0.875974	0.673043	0.459385	0.285195	0.129632	0.0906803	0.12362	0.12235	0.149289	0.938246	0.850946	0.639976	0.443163	0.19643	0.093822	0.0537811	0.0584991	0.066645	0.0778589	0.938246	0.896971	0.809293	0.654437	0.175671	0.087399	0.0580205	0.0664274	0.0619663	0.0646577	0.938246	0.914517	0.768903	0.492661	0.229137	0.126026	0.0938877	0.078215	0.0769492	0.0857986	51.5675	51.1015	52.8253	52.0407	1.25779
BT_2404	2	1	3	2	0.938246	0.875974	0.777329	0.695929	0.487295	0.284441	0.192927	0.290681	0.256172	0.226484	0.938246	0.901497	0.695751	0.642602	0.353474	0.186014	0.0888687	0.119508	0.12151	0.122344	0.938246	0.888346	0.801511	0.648144	0.100891	0.0493761	0.0315548	0.044327	0.0489051	0.0462389	0.938246	0.89693	0.893822	0.584822	0.397709	0.160645	0.108875	0.11598	0.120343	0.113522	55.0997	53.3434	52.5563	53.7725	-2.54335
BT_2405	5	4	5	5	0.938246	0.892659	0.725791	0.587539	0.358609	0.185227	0.126558	0.160112	0.135797	0.146743	0.938246	0.901497	0.67413	0.511692	0.257716	0.137297	0.0898902	0.0862696	0.0918151	0.0917588	0.938246	0.888346	0.801511	0.648144	0.270633	0.123585	0.0926287	0.106883	0.0938664	0.0966462	0.938246	0.880007	0.737367	0.647813	0.331672	0.217566	0.116702	0.109133	0.0829937	0.088006	53.0771	51.9377	53.1405	53.567	0.0633955
BT_2407	20	17	18	16	0.938246	0.901242	0.758631	0.581731	0.401227	0.211894	0.16226	0.24018	0.199251	0.218328	0.938246	0.875492	0.75187	0.599195	0.341775	0.19686	0.131642	0.130203	0.14983	0.164732	0.938246	0.871585	0.786388	0.635915	0.336855	0.169055	0.121519	0.139918	0.140954	0.159684	0.938246	0.871782	0.727737	0.580376	0.345758	0.179159	0.123425	0.115872	0.116427	0.115095	53.31	53.127	53.3562	53.0072	0.0462499
BT_2408	0	1	1	0																					0.938246	0.896971	0.809293	0.654437	0.21773	0.10333	0.0754392	0.0854671	0.0775814	0.0868345	0.938246	0.905638	0.733556	0.458437	0.30465	0.143175	0.134416	0.0991307	0.0850948	0.121868			52.9686	52.0076
BT_2409	13	11	11	7	0.938246	0.909992	0.724028	0.540736	0.326113	0.141595	0.104588	0.132252	0.13014	0.129339	0.938246	0.892659	0.710149	0.520252	0.243728	0.129636	0.0838956	0.0752653	0.095235	0.0979076	0.938246	0.863439	0.779039	0.629972	0.19896	0.107713	0.065594	0.0742147	0.0618661	0.0759769	0.938246	0.871782	0.704117	0.512689	0.271144	0.143556	0.116219	0.0862999	0.0903012	0.0961026	52.5388	52.0301	52.6556	52.0828	0.116782
BT_2412	8	11	9	4	0.938246	0.909992	0.739198	0.600385	0.372086	0.179279	0.135812	0.177959	0.181972	0.192028	0.938246	0.875492	0.681435	0.51304	0.260567	0.148391	0.0995977	0.105426	0.114685	0.137901	0.938246	0.871585	0.786388	0.635915	0.251892	0.122775	0.104529	0.11065	0.133896	0.125752	0.938246	0.923571	0.689753	0.540472	0.243986	0.128795	0.115088	0.0970465	0.11664	0.100748	53.1763	51.8818	52.8773	52.0801	-0.298926
BT_2415	20	20	21	21	0.938246	0.884237	0.818811	0.701413	0.507972	0.315314	0.184916	0.178437	0.136483	0.140139	0.938246	0.867154	0.76145	0.615543	0.420035	0.266554	0.144322	0.0973021	0.0927444	0.0918665	0.938246	0.871585	0.786388	0.635915	0.426637	0.243615	0.132601	0.0991455	0.0826601	0.079382	0.938246	0.888388	0.822886	0.742686	0.416485	0.260471	0.13665	0.0905891	0.081204	0.0712077	55.8536	54.2918	54.4336	55.1261	-1.42
BT_2417	1	1	3	0	0.938246	0.884237	0.729286	0.430092	0.237741	0.0970374	0.107495	0.134496	0.10064	0.116408	0.938246	0.875492	0.690851	0.439059	0.192028	0.102078	0.056225	0.0710677	0.0927129	0.102544	0.938246	0.905765	0.817227	0.660853	0.372176	0.19159	0.142842	0.167546	0.17332	0.187966											51.438	51.2617	53.8226		2.38458
BT_2418	6	4	3	5	0.938246	0.928012	0.753865	0.430246	0.20243	0.0771056	0.0519693	0.0842452	0.0903847	0.102358	0.938246	0.867154	0.71747	0.420056	0.155234	0.0759869	0.0424148	0.0426293	0.0512126	0.0545363	0.938246	0.914733	0.825318	0.667396	0.130581	0.0865696	0.0609284	0.0706539	0.0569412	0.0626914	0.938246	0.871782	0.669896	0.425527	0.151029	0.0980795	0.0723723	0.0547644	0.0628556	0.054317	51.5071	51.2064	52.8263	51.0416	1.31927
BT_2420	4	0	2	0	0.938246	0.892659	0.720844	0.480261	0.335135	0.159032	0.108876	0.150465	0.125965	0.134566											0.938246	0.896971	0.809293	0.654437	0.234835	0.129374	0.0828164	0.0853404	0.0749925	0.100246											52.1836		53.0645		0.880847
BT_2430	11	10	10	10	0.938246	0.892659	0.829237	0.694852	0.453942	0.183459	0.108379	0.132339	0.114481	0.130598	0.938246	0.892659	0.814789	0.613258	0.357675	0.140352	0.0750395	0.0633128	0.0809483	0.0891544	0.938246	0.871585	0.786388	0.635915	0.319732	0.126677	0.0781708	0.0814475	0.0680908	0.0831506	0.938246	0.905638	0.847317	0.670335	0.335192	0.142848	0.094619	0.0590548	0.0622811	0.0643387	54.6418	53.5148	53.3035	53.8416	-1.33833
BT_2433	7	5	4	1	0.938246	0.918913	0.748045	0.586535	0.37284	0.204947	0.115087	0.150707	0.137639	0.154012	0.938246	0.858974	0.692932	0.54761	0.351675	0.218933	0.110289	0.0681754	0.0726679	0.0841892	0.938246	0.914733	0.825318	0.667396	0.237555	0.12382	0.101257	0.0967841	0.0894785	0.0962939											53.3006	52.9579	53.183		-0.11764
BT_2434	21	18	22	16	0.938246	0.892659	0.718853	0.551652	0.356194	0.175253	0.117421	0.148247	0.152925	0.166428	0.938246	0.892659	0.709583	0.494538	0.232897	0.125913	0.070157	0.0719698	0.0722487	0.0854312	0.938246	0.905765	0.817227	0.660853	0.29759	0.143272	0.0911178	0.0969058	0.0980385	0.0947114	0.938246	0.888388	0.729626	0.536297	0.254402	0.133781	0.0877654	0.093718	0.0848308	0.0891781	52.7365	51.863	53.44	52.2455	0.703458
BT_2435	4	2	3	2	0.938246	0.901242	0.758644	0.542312	0.340914	0.154818	0.115323	0.118421	0.116417	0.129452	0.938246	0.867154	0.661402	0.607324	0.270074	0.135797	0.0869432	0.0852424	0.129035	0.109743	0.938246	0.905765	0.817227	0.660853	0.342291	0.124327	0.0960534	0.130634	0.111969	0.1626	0.938246	0.871782	0.798784	0.662154	0.338666	0.173743	0.129499	0.139433	0.139557	0.161812	52.787	52.4058	53.5595	53.57	0.772452
BT_2436	3	3	1	0											0.938246	0.901497	0.760427	0.557733	0.308228	0.173297	0.135871	0.107316	0.112931	0.0852418	0.938246	0.905765	0.817227	0.660853	0.524091	0.286552	0.250395	0.245827	0.215094	0.133475												52.8171	55.6959
BT_2437	6	6	6	6	0.938246	0.875974	0.728666	0.48714	0.305955	0.151361	0.120291	0.158922	0.157368	0.174261	0.938246	0.901497	0.762089	0.543282	0.243101	0.14385	0.0850073	0.0952306	0.107957	0.131467	0.938246	0.879886	0.793878	0.641971	0.253375	0.125757	0.10828	0.121597	0.115969	0.108926	0.938246	0.923571	0.83819	0.561217	0.255913	0.143532	0.130096	0.0950676	0.125169	0.12402	51.993	52.312	52.9719	52.6819	0.978892
BT_2438	3	3	3	3	0.938246	0.928012	0.764639	0.633916	0.432844	0.173985	0.122571	0.140257	0.140563	0.142808	0.938246	0.867154	0.690245	0.471029	0.234499	0.117101	0.0699994	0.0660956	0.0847046	0.0999655	0.938246	0.879886	0.793878	0.641971	0.20407	0.104752	0.0839465	0.0881675	0.0860136	0.100101	0.938246	0.914517	0.59002	0.470779	0.204337	0.117982	0.103397	0.0840791	0.0879238	0.0913788	53.965	51.5971	52.7735	51.1448	-1.19159
BT_2439	13	17	13	9	0.938246	0.918913	0.748645	0.542816	0.342871	0.182288	0.125589	0.149067	0.143924	0.158124	0.938246	0.867154	0.689747	0.495981	0.243057	0.125117	0.0704486	0.0729015	0.0871217	0.0861306	0.938246	0.896971	0.809293	0.654437	0.2447	0.146069	0.0895737	0.0896586	0.0751305	0.0862121	0.938246	0.871782	0.701879	0.510552	0.286696	0.156024	0.102356	0.0733583	0.0555938	0.0650865	52.7609	51.7916	53.143	52.252	0.382079
BT_2440	5	1	2	1	0.938246	0.892659	0.75457	0.507571	0.287757	0.128952	0.0901522	0.128619	0.131148	0.147929	0.938246	0.867154	0.794212	0.55592	0.260282	0.14333	0.0925449	0.121048	0.128009	0.165551	0.938246	0.888346	0.801511	0.648144	0.265445	0.165554	0.11512	0.140003	0.122056	0.176602	0.938246	0.888388	0.77183	0.447959	0.170934	0.106714	0.0677309	0.0759904	0.0820604	0.0703889	52.1898	52.4719	53.095	51.5729	0.905167
BT_2441	3	2	2	1	0.938246	0.884237	0.690281	0.414159	0.229911	0.130968	0.116919	0.1529	0.144143	0.132427	0.938246	0.867154	0.648914	0.353525	0.123626	0.0976806	0.0605564	0.068979	0.0859967	0.0782823	0.938246	0.914733	0.825318	0.667396	0.188736	0.113451	0.0836948	0.104287	0.0777852	0.0951965	0.938246	0.888388	0.745337	0.477341	0.261416	0.18244	0.183315	0.136922	0.129631	0.128432	51.1276	50.4958	52.9844	51.9056	1.85687
BT_2450	2	1	0	0	0.938246	0.884237	0.498446	0.361342	0.218477	0.0995396	0.0670717	0.0969456	0.0873466	0.106354																															50.0504
BT_2463	2	0	1	0	0.938246	0.928012	0.718823	0.541676	0.347065	0.199022	0.146668	0.173977	0.207675	0.184222											0.938246	0.888346	0.801511	0.648144	0.265029	0.133582	0.0994112	0.0953066	0.105522	0.0890843											52.5992		53.1341		0.534941
BT_2472	5	3	4	3	0.938246	0.884237	1.01264	0.738345	0.598238	0.548169	0.50277	1.27214	1.2563	1.39969	0.938246	0.850946	0.814822	0.727998	0.489646	0.404936	0.403638	0.614731	0.928143	1.16831	0.938246	0.863439	0.779039	0.629972	0.520861	0.363533	0.485418	0.8182	0.677874	1.1265	0.938246	0.923571	1.06933	1.00386	0.556731	0.523989	0.917853	0.963275	1.39845	1.31125
BT_2475	2	3	3	2	0.938246	0.909992	0.852075	0.566903	0.339364	0.200201	0.144587	0.182233	0.234121	0.162103	0.938246	0.867154	0.592242	0.506381	0.284991	0.131186	0.0867511	0.10044	0.104579	0.115127	0.938246	0.914733	0.825318	0.667396	0.319642	0.140374	0.0876212	0.115904	0.103227	0.0917317	0.938246	0.923571	0.867118	0.574467	0.319252	0.175298	0.153925	0.109912	0.171374	0.152982	53.0878	51.5922	53.6034	53.1166	0.515619
BT_2479	2	3	1	1	0.938246	0.918913	0.722686	0.530436	0.34376	0.165804	0.144501	0.156198	0.164869	0.191843	0.938246	0.883992	0.687714	0.510463	0.286969	0.134375	0.0729592	0.067885	0.0786924	0.0937395	0.938246	0.863439	0.779039	0.629972	0.184521	0.0925704	0.078544	0.0721093	0.0757951	0.0693173	0.938246	0.888388	0.743843	0.536532	0.218669	0.107621	0.0906474	0.0660387	0.0658022	0.0572554	52.4923	52.1119	52.582	52.1614	0.0897031
BT_2480	1	0	3	1											0.938246	0.858974	0.415841	0.398882	0.173132	0.111132	0.0616269	0.0452197	0.0763753	0.0728471																						49.8038
BT_2493	18	18	17	16	0.938246	0.884237	0.686707	0.42907	0.259871	0.120943	0.0868844	0.109888	0.104714	0.124579	0.938246	0.901497	0.68512	0.424861	0.189925	0.0951239	0.0572996	0.0549055	0.0694101	0.0706635	0.938246	0.914733	0.825318	0.667396	0.157054	0.093371	0.0626285	0.0650758	0.0546729	0.0587018	0.938246	0.914517	0.723388	0.422904	0.157439	0.0921639	0.0736292	0.0571317	0.0588997	0.056779	51.3837	51.2369	52.904	51.2908	1.52025
BT_2494	5	4	4	2	0.938246	0.918913	0.794687	0.582688	0.379912	0.219119	0.183451	0.261796	0.19778	0.182304	0.938246	0.867154	0.591224	0.460037	0.215615	0.11339	0.0920357	0.0706547	0.0679846	0.0835375	0.938246	0.871585	0.786388	0.635915	0.244799	0.102973	0.083969	0.084288	0.0915312	0.0973135	0.938246	0.880007	0.803364	0.646401	0.345843	0.201562	0.136639	0.100904	0.111765	0.0744315	53.3403	51.0868	52.8707	53.7839	-0.46957
BT_2495	2	2	1	1	0.938246	0.918913	0.80338	0.55604	0.366226	0.166531	0.135133	0.16223	0.166767	0.21983	0.938246	0.875492	0.700059	0.525836	0.278255	0.139242	0.0801702	0.0880015	0.119836	0.120721	0.938246	0.896971	0.809293	0.654437	0.288474	0.132291	0.0932136	0.124472	0.15042	0.158089	0.938246	0.923571	0.768499	0.643816	0.401779	0.167214	0.0979031	0.0926493	0.0802293	0.0532773	53.0092	52.1212	53.2187	53.988	0.209523
BT_2496	1	0	0	0	0.938246	0.901242	0.777572	0.600044	0.289117	0.146604	0.0956115	0.133128	0.125242	0.126498																															52.8836
BT_2497	14	14	13	12	0.938246	0.918913	0.797726	0.557346	0.365413	0.199999	0.141942	0.193041	0.16966	0.188373	0.938246	0.867154	0.703219	0.503369	0.242886	0.138238	0.0858604	0.094288	0.115839	0.11826	0.938246	0.888346	0.801511	0.648144	0.225147	0.115578	0.0867945	0.102024	0.0795245	0.1001	0.938246	0.871782	0.825727	0.567157	0.283868	0.152306	0.120692	0.123936	0.10833	0.121511	53.0859	51.8307	52.9329	52.8105	-0.152996
BT_2498	6	5	4	1	0.938246	0.884237	0.665899	0.476287	0.306882	0.154523	0.104827	0.11991	0.108835	0.13206	0.938246	0.892659	0.705056	0.521921	0.280271	0.135593	0.0982851	0.102851	0.123199	0.124822	0.938246	0.914733	0.825318	0.667396	0.307513	0.140129	0.106626	0.150522	0.134123	0.169031	0.938246	0.888388	0.967498	0.61155	0.416274	0.172878	0.166343	0.125827	0.175859	0.141894	51.8315	52.1257	53.4445	54.1215	1.61305
BT_2500	6	2	4	3	0.938246	0.901242	0.737945	0.536949	0.299658	0.150161	0.11079	0.138064	0.12517	0.124291	0.938246	0.850946	0.742755	0.557266	0.304099	0.172969	0.119678	0.128246	0.143498	0.157495	0.938246	0.888346	0.801511	0.648144	0.188597	0.0866786	0.0456131	0.0599938	0.0630856	0.0595591	0.938246	0.888388	0.736446	0.558892	0.239887	0.123307	0.0881293	0.0579336	0.0578073	0.0584581	52.4379	52.5458	52.8082	52.387	0.370355
BT_2502	1	1	5	0	0.938246	0.928012	0.710832	0.488461	0.352182	0.245705	0.180224	0.289607	0.239218	0.292492											0.938246	0.896971	0.809293	0.654437	0.165184	0.0780353	0.066439	0.0654094	0.0522929	0.0428537											51.9586		52.7961		0.837463
BT_2503	1	1	1	0																															0.938246	0.888388	0.730773	0.545619	0.298414	0.145123	0.120352	0.0840747	0.0896746	0.108162				52.5251
BT_2504	5	5	3	2	0.938246	0.875974	0.629487	0.39911	0.24384	0.111889	0.0774314	0.100977	0.102341	0.121226	0.938246	0.850946	0.628406	0.424299	0.195806	0.10286	0.0596051	0.0592681	0.0649953	0.0629569	0.938246	0.879886	0.793878	0.641971	0.321428	0.153763	0.139918	0.14009	0.128616	0.105216	0.938246	0.905638	0.823337	0.777894	0.480029	0.166772	0.0705157	0.0434325	0.0663936	0.0508557	50.9099	50.9701	53.3692	55.249	2.45937
BT_2505	9	7	7	6	0.938246	0.909992	0.758634	0.498272	0.269932	0.138398	0.0831053	0.111983	0.115063	0.122726	0.938246	0.883992	0.688098	0.506269	0.218989	0.123239	0.0623488	0.065223	0.0802151	0.0850669	0.938246	0.896971	0.809293	0.654437	0.185461	0.0975821	0.0679726	0.0760395	0.0707286	0.069058	0.938246	0.914517	0.819877	0.56066	0.256276	0.142808	0.101915	0.0873576	0.126404	0.0993865	52.1429	51.7802	52.8573	52.6611	0.714377
[truncated: 1,398 more rows]
[truncated: 7 more columns]

## Sheet: Results TPP compound 17
Protein_ID	qupm_C_1	qupm_C_2	qupm_13_1	qupm_13_2	norm_rel_fc_126_C_1	norm_rel_fc_127L_C_1	norm_rel_fc_127H_C_1	norm_rel_fc_128L_C_1	norm_rel_fc_128H_C_1	norm_rel_fc_129L_C_1	norm_rel_fc_129H_C_1	norm_rel_fc_130L_C_1	norm_rel_fc_130H_C_1	norm_rel_fc_131L_C_1	norm_rel_fc_126_C_2	norm_rel_fc_127L_C_2	norm_rel_fc_127H_C_2	norm_rel_fc_128L_C_2	norm_rel_fc_128H_C_2	norm_rel_fc_129L_C_2	norm_rel_fc_129H_C_2	norm_rel_fc_130L_C_2	norm_rel_fc_130H_C_2	norm_rel_fc_131L_C_2	norm_rel_fc_126_13_1	norm_rel_fc_127L_13_1	norm_rel_fc_127H_13_1	norm_rel_fc_128L_13_1	norm_rel_fc_128H_13_1	norm_rel_fc_129L_13_1	norm_rel_fc_129H_13_1	norm_rel_fc_130L_13_1	norm_rel_fc_130H_13_1	norm_rel_fc_131L_13_1	norm_rel_fc_126_13_2	norm_rel_fc_127L_13_2	norm_rel_fc_127H_13_2	norm_rel_fc_128L_13_2	norm_rel_fc_128H_13_2	norm_rel_fc_129L_13_2	norm_rel_fc_129H_13_2	norm_rel_fc_130L_13_2	norm_rel_fc_130H_13_2	norm_rel_fc_131L_13_2	meltPoint_C_1	meltPoint_C_2	meltPoint_13_1	meltPoint_13_2	diff_meltP_13_1_vs_C_1
[truncated: 2,497 more rows]
[truncated: 7 more columns]
