# Supplementary material for: Arylsulfamates inhibit colonic Bacteroidota growth through a sulfatase-independent mechanism
Source: Proc Natl Acad Sci U S A. 2025 Jul 10;122(28):e2414331122. doi: 10.1073/pnas.2414331122 (PMC12280919; doi:10.1073/pnas.2414331122)
Supplement: Supplementary file 3 — Dataset S02 (XLSX) [file pnas.2414331122.sd02.xlsx]

## Sheet: ma_stats
	Feature Areas							Metaboanalyst Statistics
	20241107_control_1	20241107_control_2	20241107_control_3	20241107_test_1	20241107_test_2	20241107_test_3
Label	Control	Control	Control	Test	Test	Test	Relative Abundance (% total area)	FC (Test / Control)	log2(FC) (Test / Control)	raw.pval	-LOG10(p)	FDR
M824.5654T847 IPC 36:0;O3	1.10939e+07	1.06471e+07	1.00946e+07	464683	583241	535179	0.0444454	0.039665	-4.656	3.403e-06	5.4681	3.5731e-05
M796.5344T771 IPC 34:0;O3	9.89729e+06	6.69071e+06	6.0526e+06	352144	500254	438463	0.0396513	0.045798	-4.4486	4.4469e-05	4.3519	0.0001751
M810.5499T813 IPC 35:0;O3	4.27883e+06	4.16964e+06	4.18542e+06	384770	316128	326107	0.0171422	0.065238	-3.9381	1.4323e-05	4.844	7.5261e-05
M578.5508T947 Cer 37:2;O2	1.79229e+07	1.85743e+07	1.85482e+07	1.60189e+06	1.37718e+06	1.55013e+06	0.0744139	0.066046	-3.9204	1.9835e-05	4.7026	8.9258e-05
M452.2781T172 LPE 16:0	784255	846749	705443	190064	239641	138845	0.00339231	0.19089	-2.3892	0.00044209	3.3545	0.0010712
M704.5235T969 PE 33:0	1.02569e+06	1.14043e+06	1.00694e+06	360845	297350	372245	0.00456888	0.26033	-1.9416	0.0009972	3.0012	0.0021544
M554.5507T939 Cer 35:0;O2	2.49226e+07	2.358e+07	2.34006e+07	9.07292e+06	9.79455e+06	9.16997e+06	0.099847	0.31185	-1.6811	5.2734e-05	4.2779	0.00019543
M639.4951T870 SGL_Lipid 640	1.95892e+08	1.97899e+08	202041806	8.05913e+07	7.72526e+07	7.91437e+07	0.809436	0.31868	-1.6498	0.00018858	3.7245	0.00059402
M568.5662T965 Cer 36:0;O2	1.44365e+07	1.53286e+07	1.48152e+07	6.41055e+06	6.21232e+06	6.4224e+06	0.0614108	0.34157	-1.5497	0.00042792	3.3686	0.0010712
M586.5051T861 Cer 33:0;O3	185498422	1.73318e+08	1.72722e+08	9.0608e+07	8.34437e+07	8.10717e+07	0.743158	0.38475	-1.378	0.00027503	3.5606	0.00075334
M540.5350T910 Cer 34:0;O2	1.85576e+07	1.79925e+07	1.83997e+07	1.02314e+07	1.02121e+07	9.63162e+06	0.0743471	0.43798	-1.1911	0.00023593	3.6272	0.00067561
M736.4952T861 IPC 33:0;O3	1.99152e+06	1.84666e+06	1.95006e+06	1.36878e+06	1.31698e+06	1.03351e+06	0.00797857	0.51299	-0.963	0.0010262	2.9888	0.0021544
M600.5206T884 Cer 34:0;O3	2989478436	2832714885	2900045504	1869330574	1934524012	1820115734	11.9767	0.51613	-0.95418	0.00037593	3.4249	0.00098682
M552.5348T920 Cer 35:1;O2	7.38603e+07	7.32574e+07	7.96594e+07	5.18782e+07	5.02745e+07	4.91978e+07	0.319138	0.53495	-0.90252	0.0010601	2.9747	0.0021544
M625.4796T838 SGL_Lipid 626	5.65863e+07	5.47523e+07	5.65309e+07	3.75214e+07	3.70632e+07	3.93609e+07	0.2267	0.54493	-0.87585	0.0019584	2.7081	0.0037387
M582.5456T947 Cer 36:1;O3	6.71789e+07	6.75901e+07	6.80103e+07	4.74664e+07	4.65055e+07	4.68287e+07	0.272468	0.55593	-0.84703	0.0021068	2.6764	0.0039037
M611.4640T802 SGL_Lipid 612	3.12209e+06	2.91102e+06	3.02935e+06	2.16635e+06	2.11888e+06	2.18482e+06	0.012508	0.57338	-0.80244	0.0016441	2.7841	0.0032369
M646.4816T900 PE O-30:1	1.61773e+07	1.58306e+07	1.58126e+07	1.10776e+07	1.14692e+07	1.16878e+07	0.0648109	0.57349	-0.80216	0.0023151	2.6354	0.0040514
M691.5392T874 PE-Cer 35:0;O3	9.12209e+06	8.84165e+06	8.81212e+06	6.6304e+06	6.23941e+06	7.57649e+06	0.0365456	0.61485	-0.70168	0.014615	1.8352	0.020016
M584.5607T944 Cer 36:0;O2	7577905193	7442448431	7479779219	5832313218	5969865397	5876098072	30.3592	0.62891	-0.66908	0.0033258	2.4781	0.0056628
M271.2278T313 FA 16:0;O	4.05347e+08	3.91302e+08	3.83637e+08	3.26105e+08	3.12026e+08	3.2097e+08	1.62393	0.65141	-0.61836	0.0075033	2.1247	0.010993
M556.5295T894 Cer 34:0;O3	3667409115	3618356285	3622288767	3104398106	3059257820	2966080033	14.6927	0.66973	-0.57835	0.0060201	2.2204	0.0094816
M1032.7595T994 CerPSGL_Lipid 1033	1.80223e+06	1.50463e+06	1.77763e+06	1.46514e+06	1.39655e+06	1.47974e+06	0.00722025	0.68966	-0.53604	0.0051215	2.2906	0.0082732
M870.7114T1244 Menaquinone_10	1529675526	1557490840	1474940022	1384124260	1363381796	1419917677	6.23974	0.73094	-0.45217	0.032251	1.4915	0.03984
M1299.0207T1181 CerPSGL_Lipid 1299	1.95764e+06	1.45503e+06	1.81474e+06	1.70862e+06	1.58543e+06	1.61819e+06	0.00784285	0.76122	-0.39362	0.016151	1.7918	0.021488
M1241.9266T1161 PSGL_Lipid 1242	1.33951e+07	7.37996e+06	1.25155e+07	9.7435e+06	1.18725e+07	9.68916e+06	0.0536643	0.76465	-0.38713	0.11744	0.9302	0.13212
M938.7741T1278 Menaquinone_11	1871368956	1864797657	1831543908	1854728004	1848309265	1732444666	7.49722	0.78002	-0.35842	0.030788	1.5116	0.038793
M676.4920T913 PE 31:0	8.67491e+07	8.68258e+07	8.92666e+07	8.55205e+07	8.34231e+07	8.68704e+07	0.357627	0.78031	-0.35788	0.044777	1.3489	0.054249
M1074.8067T1042 CerPSGL_Lipid 1075	1.77227e+06	1.67395e+06	1.76387e+06	1.77683e+06	1.81538e+06	1.75125e+06	0.00727291	0.82202	-0.28275	0.030577	1.5146	0.038793
M1270.9894T1159 CerPSGL_Lipid 1271	3.23603e+06	4.37832e+06	5.72972e+06	4.51467e+06	5.04521e+06	4.8883e+06	0.0229549	0.8646	-0.20989	0.57539	0.24004	0.59425
M648.4608T852 PE 29:0	4.21706e+07	4.15392e+07	4.17302e+07	4.66538e+07	4.62855e+07	4.68287e+07	0.187609	0.89258	-0.16395	0.23067	0.63701	0.25495
M582.5454T904 Cer 36:1;O3	1.75512e+07	1.87433e+07	1.81067e+07	2.15428e+07	2.14312e+07	2.12509e+07	0.0863063	0.94266	-0.08519	0.59301	0.22694	0.60257
M600.5558T876 Cer 36:0;O4	376273125	4.41748e+08	4.97686e+08	5.8547e+08	5.74029e+08	5.72928e+08	2.34556	1.0525	0.073862	0.64704	0.18907	0.64704
M285.2434T376 FA 17:0;O	1985191821	1927990722	2030836342	2714831396	2669645545	2559321430	10.8764	1.0705	0.098298	0.35923	0.44463	0.3902
M1269.9578T1184 PSGL_Lipid 1270	4.76131e+06	5.274e+06	5.18173e+06	6.62606e+06	6.86324e+06	7.02661e+06	0.0281505	1.0765	0.10636	0.49424	0.30607	0.51895
M646.4814T913 PE O-30:1	9.00965e+06	9.0381e+06	9.36305e+06	1.20576e+07	1.19174e+07	1.35437e+07	0.05426	1.0998	0.13729	0.43262	0.36389	0.46195
M538.5193T833 Cer 34:1;O2	3.71634e+06	2.90351e+06	3.54341e+06	4.6436e+06	4.77643e+06	4.88809e+06	0.019583	1.1381	0.18658	0.091257	1.0397	0.10453
M634.4452T800 PE 28:0	3.43325e+07	3.27555e+07	3.46649e+07	4.90995e+07	4.96888e+07	4.89123e+07	0.199067	1.1639	0.21895	0.078511	1.1051	0.091596
M690.5078T932 PE 32:0	6.42264e+06	6.30721e+06	6.45549e+06	9.52294e+06	9.84725e+06	9.30061e+06	0.0394508	1.1953	0.25735	0.051132	1.2913	0.060779
M677.5237T844 CerPE 34:0;O3	1.40505e+07	1.38131e+07	1.37058e+07	2.33067e+07	2.34562e+07	2.22224e+07	0.0939721	1.3269	0.40806	0.016372	1.7859	0.021488
M802.6493T1203 Menaquinone_9	2.93722e+07	2.86641e+07	2.88856e+07	5.07802e+07	5.22583e+07	5.3605e+07	0.214757	1.4442	0.53032	0.010212	1.9909	0.014622
M283.2643T694 FA 18:0	1.85287e+06	1.77337e+06	1.55249e+06	3.40227e+06	3.32951e+06	3.13465e+06	0.0136304	1.5212	0.60517	0.012518	1.9024	0.017526
M618.4502T851 PE O-28:1	1.05805e+07	1.10978e+07	1.09867e+07	2.12325e+07	2.15214e+07	2.10022e+07	0.0862208	1.5591	0.64071	0.0064394	2.1912	0.0098947
M773.6629T1202 TG 44:0	8.48535e+06	8.30966e+06	8.88212e+06	1.7471e+07	1.80031e+07	1.93458e+07	0.0775047	1.7147	0.77795	0.0035933	2.4445	0.0059572
M662.4763T881 PE 30:0	1.56987e+08	159430854	1.64573e+08	3.5852e+08	3.59251e+08	3.71913e+08	1.48999	1.8153	0.86021	0.0023057	2.6372	0.0040514
M465.3042T612 Cholesterol sulfate	2.19471e+07	2.11128e+07	2.13596e+07	6.50673e+07	5.80371e+07	5.94192e+07	0.260678	2.2734	1.1849	0.00078648	3.1043	0.0017696
M443.3266T482 NATrp 16:0	710131	699759	783777	2.22964e+06	2.22038e+06	2.15351e+06	0.00893254	2.4136	1.2712	0.00021872	3.6601	0.00065616
M674.4764T858 PE 31:1	1.72883e+06	1.58761e+06	1.63456e+06	6.48088e+06	6.49355e+06	6.56631e+06	0.0263065	3.1684	1.6638	7.5233e-05	4.1236	0.00024946
M606.4140T738 PE 26:0	241501	350407	374492	1.49438e+06	1.10932e+06	1.7143e+06	0.00686798	3.5939	1.8456	0.0069066	2.1607	0.01036
M674.4763T871 PE 31:1	1.38894e+06	1.22976e+06	1.30384e+06	8.95018e+06	8.58289e+06	8.67355e+06	0.0358569	5.3723	2.4255	1.4335e-05	4.8436	7.5261e-05
M653.5113T822 SGL_Lipid 654	586270	776710	549520	4.59791e+06	4.34873e+06	4.77075e+06	0.019113	5.6771	2.5052	0.00067351	3.1717	0.0015715
M1031.7279T1028 PSGL_Lipid 1032	1.31814e+06	1.12062e+06	1.28345e+06	1.00768e+07	9.23221e+06	8.51321e+06	0.0403703	6.0129	2.5881	7.4483e-06	5.1279	5.8655e-05
M702.5077T930 PE 33:1	701199	517652	774587	5.62277e+06	5.68585e+06	5.39365e+06	0.0227791	6.7918	2.7638	1.3735e-05	4.8622	7.5261e-05
M716.5236T957 PE 34:1	115210	102434	102943	964735	935062	1.04539e+06	0.00418812	7.3981	2.8872	3.0252e-05	4.5192	0.00012706
M415.2811T106 SGL_Lipid 416	452791	444242	415191	4.5649e+06	4.51363e+06	4.38923e+06	0.0182882	8.2042	3.0364	1.6287e-05	4.7881	7.8931e-05
M1017.7122T1011 PSGL_Lipid 1018	161501	178340	253665	2.81038e+06	2.86882e+06	2.43244e+06	0.0114933	10.947	3.4524	6.9816e-05	4.156	0.00024435
M429.2968T135 SGL_Lipid 430	5.88022e+06	5.51406e+06	5.46699e+06	2.26013e+08	2.08222e+08	1.77075e+08	0.905473	28.968	4.8564	2.4268e-06	5.615	3.0577e-05
M1045.7436T1047 PSGL_Lipid 1046	43979	39464.8	64401.1	1.86348e+06	1.89713e+06	1.86373e+06	0.00760044	30.786	4.9442	1.1969e-05	4.922	7.5261e-05
M633.5064T1028 TG 34:0	337386	305149	423131	1.64009e+07	1.77255e+07	1.74885e+07	0.0710131	39.061	5.2877	1.8158e-06	5.7409	2.8599e-05
M740.6761T1143 TG 42:0	1.68315e+06	1.6555e+06	1.38177e+06	9.99581e+07	9.20636e+07	8.39558e+07	0.40046	46.592	5.542	5.2936e-06	5.2762	4.7643e-05
M712.6449T1143 TG 40:0	3.12383e+06	3.22864e+06	3.40406e+06	2.94722e+08	3.00712e+08	3.01111e+08	1.20633	73.56	6.2008	8.4066e-07	6.0754	2.8599e-05
M684.6133T1069 TG 38:0	1.27436e+06	1.41119e+06	1.42961e+06	3.32517e+08	3.04732e+08	2.84498e+08	1.33216	178.69	7.4813	9.9423e-07	6.0025	2.8599e-05
M656.5823T1069 TG 36:0	2.04367e+06	2.4983e+06	2.51342e+06	1011333464	9.51151e+08	9.71413e+08	4.05168	331.58	8.3732	1.5444e-06	5.8112	2.8599e-05
